# Supplementary material for: Global gene expression analysis of apple fruit development from the floral bud to ripe fruit
Source: BMC Plant Biol. 2008 Feb 17;8:16. doi: 10.1186/1471-2229-8-16 (PMC2287172; doi:10.1186/1471-2229-8-16)
Supplement: Additional file 1 — Array data. An Excel spreadsheet containing expression data for each array feature. Data is shown as mean, number of data points (n) and standard error (SE) of expression levels for the two biological and two technical replicates for all samples except 0 DAA where only one biological replicate was sampled. In some cases one or more data points were excluded from analysis for technical reasons in which case the mean and standard error is calculated from the remaining data. Raw data is lodged with GEO. [file 1471-2229-8-16-S1.xls]

## Sheet: array list
ESTs	Genbank number	0 DAA Mean	0 DAA n	0 DAA SE	14 DAA Mean	14 DAA n	14 DAA SE	25 DAA Mean	25 DAA n	25 DAA SE	35 DAA Mean	35 DAA n	35 DAA SE	60 DAA Mean	60 DAA n	60 DAA SE	87 DAA Mean	87 DAA n	87 DAA SE	132 DAA Mean	132 DAA n	132 DAA SE	146 DAA Mean	146 DAA n	146 DAA SE
2	CN933676	0.309988	2	0.000136459	0.433568	4	0.0152694	0.428983	4	0.0239875	0.4054	4	0.0801999	0.36168	3	0.0418115	0.397754	4	0.0696632	0.409362	4	0.0308253	0.44985	4	0.0287617
15	CN933685	0.643152	1	#DIV/0!	0.525165	4	0.119683	0.469403	4	0.107651	0.418677	4	0.0286367	0.449414	4	0.0234969	0.646553	4	0.0870718	0.618141	3	0.0503087	0.606728	2	0.0149767
36	EB105844	0.227133	1	#DIV/0!	0.398287	3	0.169759	0.222098	2	0.0194272	0.175464	1	#DIV/0!	0.219365	2	0.0296554	0.205239	1	#DIV/0!	#DIV/0!	0	#DIV/0!	0.30899	2	0.0715259
41	CN933698	0.240174	2	0.0372248	0.478018	4	0.11217	0.446021	4	0.0413046	0.321464	3	0.0495058	0.320677	2	0.0344776	0.244344	3	0.0131943	0.20033	3	0.0194989	0.211193	4	0.0410879
46	CN933701	1.04367	2	0.0260862	2.50821	4	0.294735	1.92816	4	0.548599	1.42957	4	0.469322	1.79632	3	0.352373	1.55709	4	0.132192	1.24318	3	0.156638	0.888119	4	0.148724
57	CN933709	0.881223	2	0.0687556	0.716779	4	0.123031	0.817016	3	0.1245	0.851737	2	0.175542	0.838748	4	0.135427	0.860141	4	0.112113	0.6503	4	0.0448389	0.783169	3	0.249943
60	CN933712	0.544602	2	0.13211	0.709069	4	0.130749	0.812951	4	0.133845	0.856717	4	0.0948829	0.723317	4	0.0527982	0.534082	4	0.0620918	0.703324	4	0.0540099	0.729848	4	0.138783
88	EB105859	#DIV/0!	0	#DIV/0!	2.12986	2	0.424157	3.36782	2	0.856206	1.69157	2	0.174722	2.62227	2	0.653885	1.00651	1	#DIV/0!	2.7478	1	#DIV/0!	2.27748	2	0.0860256
90	CN933735	1.30496	2	0.604027	2.80118	3	0.63913	1.37854	3	0.05814	1.1159	4	0.331748	1.39175	3	0.305736	1.25892	4	0.2935	1.23346	4	0.21287	1.88184	4	0.594237
95	CN933739	0.216763	2	0.0540658	0.300017	4	0.0642689	0.280708	3	0.0475026	0.319154	3	0.0285604	0.301977	3	0.0449606	0.369258	3	0.0609255	0.379539	1	#DIV/0!	0.363025	2	0.0504355
102	CN933742	#DIV/0!	0	#DIV/0!	0.296963	2	0.0446412	0.25237	2	0.0129429	0.237167	2	0.0185046	0.198634	2	0.0401528	#DIV/0!	0	#DIV/0!	0.196139	1	#DIV/0!	0.194312	1	#DIV/0!
106	CN933744	0.461401	2	0.0262017	0.321097	4	0.0595836	0.411605	4	0.0136464	0.370573	3	0.0292244	0.472696	3	0.0311842	0.585191	4	0.148896	0.425582	4	0.0158372	0.426779	4	0.0431012
112	CN933747	0.869898	2	0.124888	0.706234	4	0.146827	0.763819	4	0.0916789	0.81071	4	0.0659046	0.590418	3	0.111986	0.806066	3	0.273372	1.50853	4	0.120449	1.04742	4	0.266912
117	CN933749	0.499393	2	0.0282113	0.610184	4	0.118828	0.618257	3	0.0509819	0.616749	4	0.128946	0.476493	4	0.0604137	0.46468	4	0.0591672	0.515451	4	0.0465131	0.450009	4	0.0224554
144	CN933766	30.1162	2	2.11209	21.6935	4	1.45529	26.2869	4	3.90098	24.696	4	1.99809	30.158	4	2.45209	27.2061	4	3.44478	32.1721	3	0.930927	21.6823	2	2.975
192	CN933804	0.406189	1	#DIV/0!	0.331117	4	0.0231341	0.324199	4	0.0495314	0.328451	4	0.0402849	0.456412	4	0.0445223	0.482111	4	0.0580442	0.598862	4	0.0903477	0.778005	2	0.0588095
253	CN933846	0.264946	1	#DIV/0!	0.248126	2	0.0257344	0.232911	2	0.00603033	0.183812	1	#DIV/0!	#DIV/0!	0	#DIV/0!	#DIV/0!	0	#DIV/0!	#DIV/0!	0	#DIV/0!	0.145577	1	#DIV/0!
303	CN933880	0.198863	2	0.000447885	0.221593	4	0.0202925	0.20122	4	0.0134227	0.196899	3	0.0407904	0.250038	3	0.0658158	0.194543	3	0.0266528	0.278148	2	0.00182043	0.268191	4	0.0315251
304	CN933881	0.497756	2	0.139407	0.35445	4	0.0570254	0.431604	3	0.0800896	0.460419	3	0.0915341	0.319587	3	0.0554006	0.438062	3	0.052659	0.560294	3	0.0252405	0.739075	3	0.203223
327	CN933896	3.97841	1	#DIV/0!	10.2954	4	2.25974	9.22345	4	1.51711	14.5103	4	1.92541	16.2478	4	3.30525	11.5872	4	1.67121	11.9195	3	1.18164	17.6989	3	3.01783
338	EB105929	3.88396	1	#DIV/0!	3.12218	4	1.18667	2.25344	3	0.631242	1.07016	1	#DIV/0!	2.89504	3	0.724348	1.02006	1	#DIV/0!	1.78463	1	#DIV/0!	0.952717	2	0.0389468
341	CN933907	0.330318	1	#DIV/0!	0.501488	3	0.0650961	0.460522	4	0.0372951	0.950094	4	0.473242	0.55881	4	0.063759	0.562507	3	0.0486247	0.564521	3	0.112563	0.677345	4	0.185973
342	CN933908	0.243851	2	0.0351559	0.231455	4	0.0198614	0.234415	4	0.0219135	0.189865	3	0.0220167	0.2701	4	0.0441993	0.301295	3	0.0239713	0.343148	3	0.0481134	0.339727	2	0.00730033
348	CN933913	6.85999	2	2.94143	3.74672	4	0.306084	3.37742	4	0.254281	4.1932	4	0.697231	3.91574	4	0.912933	2.95808	4	1.40697	3.94536	4	1.74564	4.01529	4	0.3373
377	CN933936	5.29679	2	0.130297	5.86478	4	0.51356	3.71893	4	0.32174	2.92555	4	0.280614	3.10447	3	0.881404	3.2286	4	0.254847	2.64039	4	0.413536	1.49638	3	0.595144
399	EB105947	2.36052	1	#DIV/0!	2.49214	3	0.33708	2.39563	4	0.330698	3.58807	4	0.778056	1.34658	4	0.0849277	2.02672	3	0.155016	2.37766	4	0.406921	2.55206	3	0.850414
408	EB105950	1.04655	2	0.162191	1.07887	4	0.162916	0.978314	4	0.271056	0.762001	4	0.195711	1.24142	2	0.0390675	0.812778	4	0.15739	0.993876	4	0.114297	0.858567	4	0.205223
412	CN933955	1.50686	2	0.19438	1.09092	4	0.19737	1.15498	4	0.1229	1.20753	4	0.106259	1.3646	4	0.227758	2.57035	4	0.45185	1.76912	4	0.13398	3.0714	4	1.06339
416	CN933957	0.226358	2	0.0640221	0.248017	3	0.0406484	0.330065	4	0.0459905	0.273041	3	0.032024	0.32367	3	0.036983	0.282184	3	0.0538872	0.359692	4	0.031584	0.427741	3	0.0555897
440	EB105962	5.55212	2	1.5446	5.73843	4	0.538161	4.13778	4	0.622456	4.88041	4	0.754548	4.55967	4	0.978439	4.28224	3	0.65315	4.32441	4	0.358742	5.4919	4	0.863235
447	CN933977	0.611891	2	0.0919826	0.509523	3	0.0714701	0.491019	4	0.0286044	0.434597	4	0.0564379	9.18408	2	8.35395	1.07484	4	0.171368	0.693556	4	0.0757051	0.781348	3	0.326708
451	CN933981	0.47916	2	0.0345472	0.939807	4	0.142765	0.536773	4	0.0491355	0.749527	4	0.224736	0.70546	4	0.0381263	0.463612	3	0.0766265	0.65508	4	0.0850783	0.777794	4	0.0378194
475	EB105971	0.513958	1	#DIV/0!	0.768601	3	0.170073	0.648439	2	0.083133	0.727524	4	0.126549	0.592756	4	0.0616872	0.578433	3	0.0162334	0.538581	3	0.0361102	0.516124	4	0.0998137
497	CN934013	0.561102	2	0.111249	0.588192	4	0.131439	0.598003	4	0.0485979	0.519709	4	0.0517894	0.467717	4	0.0285093	0.483908	4	0.0441438	0.702267	4	0.020471	0.527917	4	0.0726484
506	EB105984	0.302429	2	0.0156525	0.920992	3	0.308631	0.778433	4	0.22147	1.03085	4	0.475836	0.82926	4	0.280927	0.763463	3	0.462417	0.547584	4	0.159799	0.981022	4	0.387607
510	CN934020	0.312919	2	0.0425666	0.240104	4	0.0339343	0.215969	4	0.0180317	0.264946	4	0.0292969	0.170537	4	0.0134542	0.222797	4	0.0583009	0.251081	4	0.0507123	0.192021	4	0.0396013
514	EB105986	0.58228	2	0.148601	0.796548	3	0.210782	0.465315	3	0.063104	0.668992	3	0.170173	0.565133	4	0.111837	0.50391	2	0.11517	0.545304	3	0.0406316	0.679616	4	0.0761117
541	CN934040	0.536333	2	0.115461	0.488809	4	0.0327298	0.87314	4	0.126784	0.67898	4	0.139627	0.49633	4	0.086457	0.904887	4	0.129687	0.757691	4	0.0470699	1.1809	4	0.150992
544	CN934042	2.11582	2	0.395675	2.32129	2	0.288455	2.37404	2	0.417718	2.47539	2	0.152134	2.27484	2	0.295081	3.49868	2	0.0560773	3.13381	2	0.028707	2.56844	2	0.848348
558	CN934053	0.412906	2	0.061837	0.491436	4	0.119856	0.430826	4	0.101318	0.36832	3	0.061474	0.437819	4	0.165269	0.493824	3	0.130675	0.281219	4	0.0336358	0.252749	4	0.041764
559	CN934054	0.332777	2	0.0117444	0.245625	3	0.0349822	0.284487	4	0.0524936	0.183925	2	0.0293386	0.273072	4	0.0459119	0.25623	4	0.0136039	0.297212	3	0.040073	0.27301	1	#DIV/0!
588	CN934074	2.76578	2	0.167567	3.42358	4	0.389272	3.87802	4	0.537061	4.71659	4	1.00565	8.68957	4	1.87905	4.97336	4	0.912806	4.3535	4	0.0445076	2.50695	4	0.583929
635	CN934105	0.653152	2	0.152598	0.496809	4	0.0416651	0.562541	4	0.0611371	0.61002	4	0.0821041	0.84157	4	0.0476608	0.537618	4	0.0840761	0.99752	4	0.0754374	0.642824	4	0.107822
654	CN934118	36.6178	2	0.529971	44.281	4	5.27406	40.9853	4	5.50115	36.5668	4	1.28182	48.0972	4	7.58606	49.8139	4	10.3278	46.6205	4	6.52831	39.5594	3	4.29863
827	CN934235	18.807	2	3.01074	22.9219	4	4.55959	20.1293	3	0.682191	16.81	3	2.37215	17.8017	3	1.36219	18.0874	3	2.20934	25.2615	2	0.434033	15.0112	4	5.33649
858	CN934256	0.340531	2	0.0211928	0.407391	4	0.076103	0.29307	3	0.0390079	0.277578	2	0.0203981	0.412745	4	0.0485557	0.504502	3	0.040112	0.415083	3	0.110957	0.636366	2	0.0914039
920	CN934297	0.315407	2	0.0265727	0.357672	4	0.0190443	0.34085	4	0.0270313	0.379795	4	0.0540176	0.397046	4	0.0804572	0.471731	4	0.0648927	0.540957	4	0.163908	0.350708	4	0.0315807
937	CN934305	0.430203	2	0.00929651	0.503277	4	0.026656	0.432304	4	0.0304315	0.38266	3	0.0435279	0.369478	4	0.0227375	0.370054	4	0.0699315	0.539544	3	0.0762937	0.408083	4	0.0470594
946	CN934311	0.950915	2	0.0190659	0.620451	4	0.0285715	0.625328	4	0.0818097	0.674778	4	0.11756	0.97764	4	0.193245	1.11233	3	0.314729	0.657479	3	0.0934226	0.629241	3	0.110853
949	CN934314	8.2733	2	1.71702	7.96271	4	2.38602	8.73947	4	0.561982	9.02956	4	0.557157	9.20201	3	2.6929	9.36607	4	1.37442	10.1859	3	2.25319	6.37076	4	2.36138
964	CN934324	6.52792	1	#DIV/0!	8.99592	4	0.529677	7.0573	4	0.447147	6.11406	4	0.525501	7.63178	4	0.706249	6.50567	3	0.202365	4.37598	4	0.26759	6.06815	4	0.297823
1011	EB106141	0.376099	2	0.116096	0.514504	4	0.0880603	0.480278	4	0.0348042	0.555213	4	0.0911786	0.642206	4	0.142336	0.819142	4	0.118452	0.538843	4	0.0794458	0.509389	4	0.119896
1039	CN934376	1.05924	2	0.254568	1.02222	4	0.208506	1.07259	4	0.154587	1.32946	3	0.096654	1.34332	4	0.118597	1.26059	4	0.166918	1.37684	4	0.0956929	1.31601	4	0.237994
1104	CN934420	0.320064	2	0.00978933	0.324275	4	0.0143245	0.332234	4	0.024377	0.425291	4	0.0513861	0.347331	4	0.0330458	0.348021	2	0.00251302	0.480311	4	0.06133	0.348531	4	0.0435523
1106	CN934421	10.4342	2	5.82831	8.12794	4	1.47646	8.39491	4	1.52686	8.77145	4	1.92403	7.66327	4	1.03711	10.5751	4	1.04911	14.1455	4	3.91557	9.84	4	1.07082
1121	CN934433	15.8124	1	#DIV/0!	12.3803	4	1.0617	13.677	3	0.275291	18.5519	3	0.757248	25.6449	3	1.20651	23.7008	4	4.44278	18.9896	4	3.45049	7.00748	2	0.178225
1122	CN934434	1.32203	2	0.204758	1.15646	4	0.122382	1.22503	4	0.114031	1.23811	3	0.160475	1.64449	4	0.32411	1.79566	4	0.300867	1.43563	4	0.0729173	2.35621	3	0.526922
1125	CN934437	0.809774	1	#DIV/0!	0.595714	4	0.170846	0.716671	4	0.0860799	0.639944	3	0.154377	0.793189	3	0.0242677	1.06023	4	0.124138	0.654682	4	0.10348	0.659063	2	0.105451
1132	EB106169	1.19521	2	0.216542	0.62219	4	0.0514282	0.627013	3	0.0742517	0.496393	3	0.114829	0.550387	4	0.0580875	0.669543	3	0.0248328	0.966547	4	0.111601	1.15338	3	0.459202
1137	CN934446	1.02999	2	0.0426545	0.818194	4	0.113501	0.990133	4	0.134229	0.909299	4	0.144762	1.01714	4	0.239827	0.910615	4	0.200156	1.20053	4	0.199456	1.1834	4	0.267166
1154	EB106174	0.711266	2	0.0122689	0.746431	4	0.0551927	0.670637	4	0.0620503	0.666547	3	0.0243838	0.726955	4	0.0803998	0.747364	4	0.110769	0.681779	4	0.0639003	0.536539	3	0.134922
1158	CN934462	0.220125	2	0.068144	0.21842	3	0.014746	0.207427	4	0.0165559	0.252557	2	0.0689495	0.170492	3	0.0202041	0.25724	3	0.023371	0.265861	4	0.0187776	0.235111	3	0.0556479
1169	EB106178	0.65604	2	0.00722803	0.68584	4	0.084961	0.522227	4	0.066945	0.592402	4	0.0784137	0.65368	3	0.125155	0.6921	4	0.141939	0.527539	4	0.0369353	0.92363	4	0.266794
1177	EB106179	0.378163	2	0.0320589	0.416592	4	0.0209077	0.350126	4	0.032391	0.349681	4	0.070078	0.496075	4	0.132096	0.331933	3	0.0129682	0.360468	2	0.0751267	0.27669	3	0.0220448
1202	EB106187	0.553932	2	0.0858964	0.368313	4	0.0437301	0.374852	4	0.0346274	0.278557	4	0.0340553	0.345446	3	0.0502131	0.315807	3	0.0594791	0.304866	3	0.0193937	0.327442	2	0.025118
1217	CN934507	1.39712	2	0.0528285	2.38501	4	0.348477	1.95424	4	0.200825	2.71946	3	0.21732	1.39392	4	0.365123	1.48133	4	0.171284	1.35499	4	0.342931	1.29216	4	0.271114
1218	CN934508	0.188602	2	0.0297413	0.272743	4	0.0606957	0.242287	3	0.0463693	0.232363	2	0.0315364	0.219855	4	0.0176391	0.256542	4	0.0369243	0.243044	3	0.0299336	0.377392	2	0.102575
1239	CN934524	0.430232	2	0.0574234	0.491995	4	0.0491209	0.551293	4	0.0362727	0.659391	4	0.032796	0.448179	2	0.0838844	0.500837	4	0.0217373	0.541914	4	0.0778226	0.489131	2	0.00679101
1248	EB106199	20.7434	2	0.472159	1.74893	4	0.29507	4.15078	4	1.11597	2.84306	4	0.424877	1.91092	4	0.396714	1.08464	4	0.156802	4.57853	4	0.831293	12.4627	4	3.97564
1268	EB106207	0.190567	2	0.0269966	0.235407	4	0.0430898	0.210754	4	0.0130227	0.229063	4	0.0272632	0.198477	3	0.0143241	0.192792	2	0.00549899	0.264172	3	0.0321017	0.27136	3	0.0744954
1290	EB106215	0.274617	2	0.0123262	0.250591	4	0.0328781	0.272178	3	0.0638707	0.300941	2	0.0435017	0.503636	2	0.226071	0.256075	4	0.0242704	0.218445	3	0.0265873	0.156123	1	#DIV/0!
1302	CN934560	0.757764	2	0.0982932	0.974537	4	0.11865	1.05699	4	0.152009	1.75441	4	0.349643	3.17073	4	0.59231	2.82805	4	0.28734	1.57589	3	0.125793	1.7044	4	0.167561
1304	CN934562	2.53363	1	#DIV/0!	1.96305	4	0.571675	2.3611	4	0.302773	2.07196	4	0.131997	1.76954	4	0.247368	1.68894	4	0.352691	2.77805	3	0.197906	1.92242	4	0.485519
1314	CN934571	39.7897	1	#DIV/0!	35.2469	4	2.82124	37.6595	4	1.32618	41.9337	4	2.9709	37.4931	4	0.454866	36.9323	4	0.882907	35.0732	3	1.67417	37.634	4	1.57821
1315	CN934572	0.863272	2	0.0395015	0.920904	4	0.141643	1.45008	4	0.0220101	1.805	3	0.178486	0.773235	3	0.0272303	0.560918	4	0.0305546	0.788903	4	0.187392	0.602685	4	0.0239935
1329	CN934581	0.286853	2	0.01473	0.366435	3	0.0196585	0.356447	4	0.00787362	0.409093	3	0.0683762	0.349702	2	0.0408574	0.416754	4	0.0283433	0.502324	4	0.0835722	0.325986	3	0.0645755
1362	CN934607	1.25592	2	0.247659	1.16064	4	0.160394	1.08439	4	0.168649	0.958084	4	0.026478	1.83517	3	0.233069	1.70081	4	0.164107	0.969956	3	0.0935352	2.2029	3	0.735493
1399	CN934637	0.456619	2	0.0158555	0.966539	4	0.240842	0.691406	4	0.139104	0.538364	4	0.0609209	0.43372	3	0.0530228	0.38432	4	0.0474381	0.409403	4	0.072092	0.389278	4	0.0636339
1414	CN934647	1.08494	2	0.00582941	0.767562	4	0.19331	0.751635	3	0.0617651	0.799178	3	0.0756053	0.95941	4	0.0839348	0.990454	4	0.163264	1.2093	4	0.113796	1.93245	4	0.474263
1422	CN934652	0.255725	2	0.0470498	0.288118	4	0.0310288	0.262502	4	0.0149532	0.231278	4	0.0386413	0.323619	2	0.13837	0.293307	4	0.044747	0.445485	3	0.0424272	0.420616	4	0.0664938
1431	EB106253	0.448734	2	0.107461	0.241262	4	0.0149746	0.253126	4	0.0117815	0.29978	4	0.0559872	0.305216	3	0.0476487	0.320599	3	0.0378862	0.381837	4	0.0503993	0.609601	3	0.0514181
1452	CN934670	0.299577	2	0.0587359	0.371806	4	0.0698968	0.326376	4	0.0158225	0.361977	3	0.0548202	0.321632	4	0.0582246	0.305199	4	0.017757	0.414206	4	0.0408343	0.371028	4	0.0547595
1487	EB106277	3.0091	2	0.475208	2.66312	4	0.159912	3.05834	4	0.35434	2.79047	4	0.175649	1.99103	3	0.596555	3.65437	4	1.27039	3.14748	4	0.111799	2.33913	4	0.769454
1501	CN934699	0.463541	2	0.0958188	0.340437	4	0.0283309	0.326951	4	0.0312044	0.306341	4	0.0287359	0.378825	3	0.0681956	0.343774	4	0.0392147	0.420997	3	0.0139571	0.454122	4	0.0556907
1512	CN934704	0.411922	1	#DIV/0!	0.229516	3	0.0030619	0.259554	3	0.0251397	0.235139	2	0.0336989	0.201824	2	0.0700052	0.277521	2	0.043647	0.305035	2	0.062094	0.361185	2	0.0728656
1541	CN934728	39.7897	1	#DIV/0!	34.0226	4	1.90517	37.6595	4	1.32618	38.6202	2	0.249394	37.4931	4	0.454866	36.6999	2	2.12603	33.8227	4	0.883864	37.1392	4	1.17213
1553	CN934738	64.5458	2	25.7784	37.924	3	1.23697	39.2489	3	2.30585	41.4963	4	2.09742	38.2537	4	1.72179	47.2664	3	7.41169	34.8388	3	2.16126	37.2445	3	1.54193
1556	CN934739	1.62659	2	0.586021	1.49708	3	0.321219	1.33046	4	0.0953135	1.84447	2	0.338745	1.61563	4	0.295013	1.8386	4	0.209574	2.5158	4	0.316337	1.36426	3	0.265052
1586	CN934766	0.470468	2	0.0914378	0.325355	4	0.0141819	0.282442	4	0.0112845	0.309885	4	0.0138766	0.290416	4	0.0328853	0.338808	4	0.0436286	0.386871	4	0.0302898	0.403624	3	0.0569565
1634	CN934799	3.09619	2	0.158431	4.29018	4	1.19085	4.45082	4	0.371861	3.00511	4	0.533321	3.26312	4	0.527596	3.98928	4	0.976471	3.25286	3	0.531953	2.79448	4	0.498292
1650	CN934810	0.418966	2	0.0501534	0.734268	4	0.133987	0.631728	3	0.0367733	0.624634	4	0.102874	0.48705	4	0.0524165	0.778532	4	0.0803132	0.497395	4	0.107614	0.46667	3	0.191548
1699	CN934846	0.720332	2	0.316583	0.743759	4	0.0761671	0.671043	4	0.0758057	0.757765	4	0.127355	0.781112	4	0.0970783	0.994379	3	0.230811	0.84573	4	0.0984937	0.764101	4	0.0910435
1712	CN934854	5.40089	1	#DIV/0!	4.05549	4	0.494143	4.48993	4	0.246591	3.01645	4	0.397075	3.63506	4	0.477733	3.8958	4	0.464911	4.14491	3	0.987716	4.65651	4	1.20952
1714	CN934856	0.494684	2	0.128585	0.705671	4	0.0898098	0.664395	4	0.0681058	0.639281	3	0.117177	0.596452	4	0.0548445	0.583592	4	0.10529	0.778384	3	0.0601715	0.459363	3	0.0663208
1768	CN934892	0.546734	2	0.0495875	0.659856	4	0.133745	0.579617	4	0.0459689	0.617568	4	0.0505603	1.04925	3	0.195705	1.57406	4	0.435202	2.4315	4	0.500275	2.90543	4	0.216326
1769	CN934893	1.55536	2	0.0333448	1.61874	4	0.125547	1.52238	4	0.268241	1.38513	4	0.26018	1.83638	4	0.166548	1.69736	3	0.217992	1.40893	4	0.0754595	0.953313	4	0.34414
1770	CN934894	0.515369	2	0.0341629	0.345688	4	0.0289233	0.339897	3	0.0465393	0.41491	1	#DIV/0!	0.574837	1	#DIV/0!	0.391777	2	0.0387835	0.440476	1	#DIV/0!	0.291452	2	0.0315799
1802	CN934920	2.49622	2	0.933278	1.80181	4	0.036836	1.60022	4	0.0816925	2.19192	4	0.369317	1.44293	4	0.243614	1.87982	4	0.133362	2.37499	4	0.319877	1.28164	2	0.207171
1808	EB106359	0.383774	2	0.108449	0.311993	4	0.0323431	0.34882	4	0.0223478	0.29918	4	0.0113779	0.387421	4	0.0371919	0.292747	4	0.0349625	1.14145	3	0.221085	1.91487	2	0.570081
1811	CN934926	#DIV/0!	0	#DIV/0!	0.242482	1	#DIV/0!	0.197772	3	0.00871228	0.241799	1	#DIV/0!	0.203101	3	0.0178062	0.169112	1	#DIV/0!	0.216353	1	#DIV/0!	0.144634	1	#DIV/0!
1870	CN934969	30.2278	2	9.99876	28.8852	4	5.49141	23.0275	4	1.51563	24.453	2	4.28022	19.1679	4	3.33886	17.388	3	5.84577	25.1336	4	4.59411	28.6066	4	2.91243
1876	CN934972	0.357823	2	0.10438	0.646938	4	0.0730056	0.761652	4	0.148161	0.871879	4	0.112253	1.05581	3	0.300557	1.181	4	0.270417	1.05018	4	0.162016	1.79881	3	0.680585
1878	CN934973	0.57625	2	0.239497	0.532723	3	0.149189	0.593974	4	0.09588	0.534851	3	0.0884239	0.563134	4	0.123063	0.685149	4	0.118188	0.61525	4	0.0841494	0.668947	3	0.0891539
1888	CN934979	0.471526	2	0.0395112	0.532666	4	0.0644223	0.380524	4	0.0485486	0.333684	4	0.0423752	0.40191	3	0.0653197	0.263335	4	0.0358341	0.278444	3	0.0333683	0.262916	3	0.0171552
1903	CN934990	14.7647	2	2.35416	10.8617	4	0.747207	8.85455	4	0.883238	9.53088	3	0.408582	10.4154	4	0.486389	9.9167	4	1.23909	8.49467	4	1.22977	11.8599	4	1.63949
1947	CN935020	0.270852	2	0.0291544	0.213982	4	0.0113687	0.214463	4	0.0222605	0.217516	4	0.0350844	0.235509	3	0.0221722	0.169597	2	5.02016e-06	0.287836	4	0.0414695	0.213917	3	0.0398741
1953	CN935023	1.53709	1	#DIV/0!	1.04908	4	0.25516	0.975383	4	0.143349	0.826608	4	0.0666228	1.23497	4	0.244908	0.850616	4	0.13908	1.443	4	0.210765	0.957307	3	0.433603
1974	CN935039	39.7554	1	#DIV/0!	38.0046	4	0.688321	53.6483	4	15.4991	39.0189	3	0.448525	37.4607	4	0.454473	40.4924	4	2.69094	34.305	4	1.27521	37.6577	4	0.60123
1981	CN935044	0.24798	2	0.0743477	0.341689	4	0.035077	0.257199	4	0.0323061	0.311805	3	0.0739942	0.269753	3	0.0253053	0.259793	3	0.0540475	0.232618	3	0.037219	0.309473	3	0.0952306
2002	EB106417	5.45851	2	0.460753	0.485945	4	0.0669174	0.663738	3	0.0553857	0.682041	4	0.24734	0.237516	4	0.0339895	0.230284	4	0.0190078	0.562344	4	0.326903	0.304622	1	#DIV/0!
2022	CN920926	1.11763	2	0.415448	0.756922	4	0.0989379	0.708127	4	0.0581555	0.653969	4	0.0640234	0.480437	3	0.0349895	0.895659	4	0.077904	1.0627	3	0.204093	1.47689	4	0.2163
2050	EB107539	0.403456	1	#DIV/0!	0.312763	3	0.010314	0.320382	4	0.0390169	0.431224	4	0.137718	0.358029	3	0.0179377	0.407116	4	0.0922365	0.418483	3	0.0333675	0.441736	3	0.0644899
2085	CN920971	0.206459	2	0.0327486	0.22294	4	0.0683799	0.19197	4	0.0193844	0.227196	4	0.0458613	0.160379	4	0.0061846	0.189519	4	0.0162942	0.189264	4	0.0135398	0.186734	4	0.0122523
2180	CN921043	0.598226	2	0.232208	0.451622	4	0.0689015	0.450862	4	0.0422867	0.588188	4	0.0772348	0.341454	4	0.0365999	0.362302	4	0.0377089	0.479793	4	0.112109	0.497645	4	0.0803062
2188	CN921051	4.15926	2	0.974444	3.94195	4	0.520269	3.44753	3	0.389178	4.22705	4	0.921159	2.95467	3	0.548067	3.80962	4	0.39644	4.14713	4	0.424147	4.74707	4	1.18142
2244	EB107580	0.276547	2	0.0568147	0.27213	4	0.0590709	0.320609	4	0.0312039	0.22027	3	0.0501935	2.75752	4	1.47069	0.290392	3	0.0303977	0.389877	4	0.06831	0.313076	4	0.0608893
2386	EB107618	2.25425	2	0.157775	5.02524	4	3.2666	1.4726	4	0.219418	1.42066	2	0.299873	2.19852	4	0.189302	1.65373	3	0.350921	1.29853	3	0.176864	1.36854	4	0.387024
2410	CN921203	0.383913	2	0.0977923	0.462102	3	0.0234967	0.623526	4	0.0882807	0.457448	3	0.076102	0.397729	4	0.0810174	0.493686	4	0.0858541	0.337367	4	0.0487045	0.236443	3	0.0282042
2450	EB107643	0.279372	1	#DIV/0!	0.269537	3	0.036309	0.310301	4	0.0453375	0.46606	2	0.0676838	0.506167	3	0.231108	0.33336	3	0.0355348	0.246043	3	0.0336633	0.36797	4	0.0774537
2462	CN921234	0.264249	2	0.025467	0.21013	4	0.0192476	0.198624	4	0.00936775	0.241635	3	0.0263409	0.210505	3	0.0125245	0.201684	3	0.0278565	0.202446	4	0.0085522	0.243114	3	0.0420587
2469	CN921237	0.358992	2	0.0629555	0.384009	4	0.0658416	0.388685	4	0.00854984	0.536985	4	0.111478	0.4492	4	0.0669751	0.421811	3	0.0414644	0.510757	4	0.0198914	0.732125	3	0.20967
2480	EB107650	0.231205	2	0.0437138	0.240874	4	0.0252054	0.216461	4	0.0222419	0.176214	4	0.0116057	0.206023	4	0.0217035	0.193723	3	0.0204237	0.219033	3	0.0083425	0.263856	3	0.0255059
2536	CN921280	12.7953	1	#DIV/0!	20.8222	4	4.55798	23.352	4	3.45779	24.8761	4	5.17383	19.2129	4	2.63903	20.8601	3	3.37623	26.031	4	3.91008	21.7745	4	4.22169
2553	CN921293	0.614434	2	0.0527937	0.491549	4	0.105783	0.553692	4	0.0334158	0.475572	4	0.0434777	0.452579	4	0.0476865	0.55048	4	0.0552014	0.675688	4	0.117977	0.507694	4	0.0468337
2587	CN921321	0.217875	1	#DIV/0!	0.150322	3	0.0190507	0.156423	3	0.0302287	0.19963	2	0.0168372	0.194794	1	#DIV/0!	#DIV/0!	0	#DIV/0!	0.164012	1	#DIV/0!	0.180403	2	0.0282539
2602	EB107679	#DIV/0!	0	#DIV/0!	0.194948	2	0.0221891	0.212128	2	0.0394281	0.148196	1	#DIV/0!	0.203539	2	0.0038638	0.193164	2	0.0156401	0.205356	1	#DIV/0!	0.50938	2	0.203592
2646	CN921364	23.5632	1	#DIV/0!	37.7064	4	2.5108	38.7146	4	5.98122	46.547	4	5.97998	41.7072	3	6.25879	37.1708	4	3.68716	26.0062	4	3.57954	24.9552	3	0.890653
2697	EB107707	0.159371	2	0.0681074	0.171848	2	0.0111704	0.219404	4	0.033808	0.21922	4	0.0267838	0.188818	4	0.0303234	0.218965	3	0.0275493	0.174446	3	0.00493707	0.184467	3	0.0418712
2829	CN921505	0.448888	2	0.0938574	0.784032	4	0.0579645	1.07845	3	0.162743	0.972037	4	0.162997	1.23879	3	0.215703	0.982184	4	0.20937	0.42587	4	0.0469188	0.787801	3	0.0718522
2856	CN921527	0.513216	2	0.128692	0.764533	3	0.243153	0.732366	4	0.0753672	0.562111	4	0.0193025	0.386482	2	0.0352253	0.344829	3	0.0467262	0.334725	3	0.0255709	0.327123	3	0.0538926
2871	CN921536	0.439443	2	0.133623	0.321105	4	0.0392432	0.291545	4	0.0315623	0.281844	4	0.0515345	0.667948	3	0.0658343	0.425421	3	0.134249	0.356589	4	0.0478714	0.467691	3	0.0870242
2880	CN921542	0.217471	2	9.13389e-05	0.217768	4	0.0310389	0.252886	4	0.0351884	0.262391	3	0.00974636	0.221786	3	0.0173817	0.277933	3	0.0761837	0.332803	4	0.0536509	0.240989	4	0.0593676
2881	CN921543	10.3746	2	3.09406	7.29133	4	1.91445	7.82318	4	4.14883	11.152	4	5.80538	10.1729	4	2.68439	5.32032	4	1.63064	8.6126	4	2.9825	4.65317	4	2.32025
2894	CN921551	0.2383	2	0.00599845	0.166028	2	0.00190435	0.181757	4	0.0167125	0.172814	2	0.0102906	0.227221	2	0.0379004	0.189002	2	0.00178653	0.24387	3	0.0776217	0.293387	4	0.0762984
2944	CN921589	0.21656	2	0.0384336	0.210685	3	0.0201882	0.219687	4	0.0183785	0.239543	4	0.0299377	0.327962	3	0.144639	0.201345	4	0.02836	0.32725	4	0.0669049	0.287612	3	0.0998787
2945	CN921590	2.6671	2	0.232711	2.80862	3	0.418475	3.81761	4	0.378233	5.25543	3	0.835498	3.16762	4	0.294021	1.65324	3	0.161215	2.75359	3	0.294842	2.26952	4	0.227498
2951	CN921594	0.161477	2	0.00913805	0.211309	4	0.0131664	0.210759	4	0.00911874	0.198788	4	0.0273743	0.236297	4	0.0484124	0.255376	4	0.0474528	0.219867	2	0.0218471	0.266752	4	0.0236464
2977	CN921614	0.564783	2	0.059663	0.516941	4	0.0536039	0.532053	4	0.0544449	0.521208	4	0.0331477	0.563205	4	0.0620845	0.63897	3	0.0937582	0.463978	4	0.00632198	0.513858	4	0.032643
2990	CN921625	2.1765	2	0.522127	2.39677	4	0.480677	3.29632	4	0.369893	2.93678	4	0.201702	2.42602	3	0.114135	2.62025	4	0.481649	4.80468	4	0.854465	3.59281	3	1.45762
2999	EB107770	0.230335	1	#DIV/0!	0.241135	4	0.0316553	0.200627	4	0.0130055	0.226131	4	0.0353811	0.277139	2	0.014287	0.263938	2	0.0449811	0.282678	3	0.0132989	0.299556	3	0.0355747
3010	CN921641	1.40325	2	0.195173	1.28247	4	0.110587	1.29194	3	0.206015	1.2019	4	0.17573	1.21446	4	0.182585	1.50978	4	0.304878	1.53999	4	0.193405	1.70593	4	0.247324
3015	CN921644	0.742544	2	0.0712223	0.388882	4	0.0610233	0.413205	4	0.021995	0.387326	3	0.0415217	0.969124	4	0.182998	0.802497	4	0.0770069	0.981173	4	0.0684819	0.752927	4	0.166278
3107	EB106434	0.279566	2	0.0209304	0.325796	4	0.101821	0.193583	4	0.0218637	0.315719	4	0.076739	0.336286	4	0.0643344	0.411856	3	0.0217211	0.378234	3	0.0328754	0.428288	3	0.125907
3112	CN935105	1.60981	2	0.383441	1.32889	4	0.177239	1.12676	3	0.170461	0.89314	3	0.0721645	0.879368	3	0.26997	0.463191	4	0.0334908	0.526456	4	0.0227574	0.430563	3	0.0269184
3141	CN935125	0.22148	1	#DIV/0!	0.273177	4	0.0228797	0.219095	4	0.0141471	0.235593	2	0.0156776	0.198743	2	0.000143834	0.247713	2	0.0430675	0.261724	2	0.0548539	0.246218	1	#DIV/0!
3147	CN935130	1.7482	2	0.0441342	1.83562	4	0.191469	0.939155	4	0.205967	1.21508	4	0.201089	2.68365	4	0.664229	2.04575	4	0.441709	1.5393	4	0.198673	1.46474	4	0.522218
3165	CN935143	0.328482	2	0.0370645	0.242124	3	0.0523755	0.210998	4	0.0232705	0.177481	3	0.0132454	0.229126	2	0.0506443	0.23791	3	0.00240496	0.232722	3	0.0199636	0.302355	4	0.0275132
3181	EB106456	#DIV/0!	0	#DIV/0!	1.31828	3	0.103864	1.88946	2	0.0963597	1.84571	2	0.510722	1.09066	2	0.0518579	1.52051	2	0.399375	1.26857	2	0.154475	2.01049	2	0.066564
3187	CN935157	0.638488	2	0.0736269	0.443248	3	0.0250189	0.742694	4	0.0445588	1.18445	4	0.0586388	2.14218	4	0.367204	3.6671	4	0.607962	3.22784	4	0.281515	2.0666	4	0.55162
3203	EB106461	1.69438	2	0.357691	3.74073	4	0.576074	4.24006	4	0.661245	3.57102	4	0.244756	3.82512	4	0.564637	3.88325	3	0.917022	4.36445	4	0.486922	2.59735	4	0.784012
3244	CN935201	0.327811	1	#DIV/0!	0.25092	4	0.0293588	0.313134	4	0.0277008	0.250403	4	0.0171366	0.248502	4	0.012912	0.256004	4	0.0316382	0.246855	4	0.0237023	0.25556	3	0.0126656
3269	EB106479	0.299475	2	0.0431431	0.374396	4	0.0653885	0.287511	4	0.026647	0.346035	3	0.0915505	0.304632	4	0.0259416	0.259908	3	0.0326599	0.27232	4	0.0371653	0.380037	4	0.0469002
3286	EB106482	14.5096	2	3.08018	18.8898	4	5.32386	21.4998	4	4.37247	13.256	4	3.18372	17.0205	4	6.54887	11.2627	4	2.19564	11.2758	4	1.37375	5.55246	3	1.90775
3315	CN935250	0.366591	2	0.0401208	0.361762	3	0.048743	0.365539	4	0.0336442	0.397055	4	0.0537565	0.606725	4	0.0999893	0.619481	4	0.0698703	0.519718	4	0.0205248	0.779629	3	0.100368
3316	EB106490	0.905812	1	#DIV/0!	0.868387	4	0.0555754	0.746079	4	0.055541	1.25252	2	0.217863	0.851031	4	0.0681975	0.879079	4	0.133483	0.818671	4	0.122511	0.616228	3	0.160162
3328	CN935258	0.830657	2	0.217894	0.837272	4	0.0997816	0.838457	4	0.129541	0.946318	4	0.118941	0.406803	2	0.0846474	1.32148	3	0.0909136	1.70191	4	0.498347	1.00043	3	0.525037
3350	CN935270	0.802773	2	0.00400198	0.714568	4	0.00894989	0.665503	4	0.0590613	0.630717	4	0.0452215	0.630277	3	0.141028	0.651968	3	0.0242101	1.00104	3	0.142114	1.05635	4	0.115163
3367	CN935284	0.793789	2	0.202616	1.1099	4	0.207274	1.23094	4	0.137619	1.38423	4	0.193501	0.521886	2	0.115346	0.842843	2	0.067349	0.740493	4	0.108404	0.755608	4	0.143279
3377	CN935292	3.47719	2	0.12885	6.09241	2	0.830503	6.90401	4	0.682939	9.07631	4	2.05465	14.5045	4	1.54503	12.0852	4	3.10872	6.35264	4	0.343884	6.14121	4	0.539172
3399	CN935308	0.300291	2	0.0488593	0.394161	3	0.0554218	0.327453	4	0.0290456	0.282273	2	0.0594064	0.454463	4	0.0789995	0.380902	4	0.0552406	0.491958	4	0.0397553	0.469735	3	0.112582
3528	CN935403	0.354216	2	0.0586445	0.312356	4	0.0221578	0.2966	4	0.0463782	0.328022	4	0.0479645	0.343247	3	0.0310339	0.267294	4	0.0313435	0.371611	4	0.0592956	0.400919	3	0.0786645
3531	EB106549	0.24775	2	0.0803132	0.229218	4	0.0299796	0.27348	4	0.0206774	0.287092	4	0.0175033	0.234419	4	0.0223428	0.322327	4	0.0464462	0.345235	4	0.0257079	0.279696	4	0.0437449
3540	CN935411	5.23597	2	1.73873	4.6867	4	0.476093	4.77905	4	0.252339	4.39321	4	0.181374	5.60655	4	1.19511	5.47293	3	0.996494	4.20817	4	0.801468	1.96116	3	0.779972
3565	CN935426	1.36976	2	0.526164	1.06729	4	0.0640762	0.929317	4	0.186225	1.34233	2	0.304995	0.998683	4	0.0605782	1.02939	4	0.299845	1.2378	3	0.100849	0.53527	3	0.176917
3573	CN935431	0.400605	2	0.124625	0.573863	4	0.0958441	0.49187	4	0.00657411	0.455854	4	0.0576886	0.539334	4	0.0351278	0.544828	3	0.0376476	0.753912	4	0.172533	0.535952	3	0.0899611
3596	EB106571	0.711873	1	#DIV/0!	0.707957	3	0.0888306	0.704457	4	0.0754333	0.763766	3	0.0366511	0.96515	4	0.0776506	0.982661	2	0.149756	1.77288	2	0.0591656	1.75143	2	0.316386
3609	CN935453	0.343531	1	#DIV/0!	0.338736	4	0.0409084	0.466855	4	0.038642	0.552745	4	0.0762224	0.179313	3	0.0233931	0.215286	1	#DIV/0!	0.184102	3	0.03686	0.20122	3	0.0361264
3658	CN935491	0.529271	2	0.0338434	1.21881	4	0.165975	1.07983	4	0.0625861	1.26842	4	0.0662461	1.42448	4	0.176597	1.49344	4	0.397243	1.43305	4	0.185416	1.42134	3	0.195684
3660	CN935493	0.523821	2	0.0917601	0.779831	4	0.149161	1.22165	4	0.399647	1.5587	4	0.220668	0.583742	3	0.100517	0.45766	2	0.0746798	0.443358	3	0.0833376	0.514131	4	0.0698376
3661	EB106588	0.587127	2	0.0437697	0.544331	4	0.12361	0.397937	4	0.013845	0.384485	4	0.0757742	0.439636	4	0.0632547	0.567607	4	0.0898256	0.512863	4	0.0296561	0.405834	4	0.080333
3668	EB106592	0.553864	2	0.0663799	0.548168	4	0.0378166	0.556344	4	0.00868041	0.650748	4	0.0580824	0.559026	4	0.0931794	0.605017	4	0.0393783	0.583599	4	0.122213	0.543316	3	0.139698
3670	EB106593	0.275933	1	#DIV/0!	0.281301	3	0.0322712	0.274129	3	0.024859	0.375771	3	0.0139536	0.340264	4	0.0250092	0.288656	3	0.00283467	0.30074	4	0.0409582	0.267128	2	0.0141289
3671	EB106594	0.399351	2	0.015364	0.326693	3	0.0283371	0.342817	4	0.0238509	0.292609	3	0.0156512	0.35271	4	0.0226646	0.29445	1	#DIV/0!	0.257355	3	0.0210965	0.303505	1	#DIV/0!
3686	CN935509	0.264095	2	0.00492257	0.229376	4	0.014859	0.24313	4	0.0165749	0.23868	4	0.0207926	0.219097	4	0.0369818	0.215881	4	0.0525022	0.235951	3	0.0185213	0.288195	4	0.0465488
3703	CN935522	34.7274	2	3.60152	38.564	4	4.02784	35.2432	4	2.68537	39.2169	4	1.89695	32.2554	4	0.88619	27.7524	4	5.07093	31.8112	4	0.792591	31.4004	4	1.82216
3711	CN935527	1.31451	2	0.445163	0.531627	4	0.0786473	0.718901	4	0.0969454	0.684961	4	0.0952705	0.784076	4	0.0639899	0.698894	4	0.0337502	0.815895	4	0.159334	0.80769	3	0.150466
3739	CN935546	3.06706	1	#DIV/0!	1.87131	3	0.239498	2.46056	4	0.165643	2.30143	4	0.474497	1.42177	4	0.310034	2.8483	4	0.377587	2.30054	4	0.247445	2.06512	3	0.511633
3740	CN935547	0.862037	2	0.282006	0.59825	4	0.026757	0.710698	4	0.144147	0.794555	4	0.216196	0.763667	4	0.131481	0.657375	4	0.104281	0.676613	4	0.170076	0.522374	4	0.181207
3777	CN935573	0.350096	1	#DIV/0!	0.587102	4	0.0548003	0.529912	3	0.0943551	0.650865	4	0.041108	0.382277	2	0.0145093	0.378977	4	0.0453415	0.253548	3	0.0325307	0.260241	2	0.0215239
3779	CN935574	2.60949	2	0.329178	2.43872	4	0.394586	1.99518	4	0.104955	1.91674	4	0.222455	1.70288	3	0.402779	1.47019	4	0.227752	1.77396	4	0.155815	1.95389	4	0.250006
3783	CN935577	0.597556	2	0.225386	0.585213	4	0.104122	0.437306	4	0.0474916	0.510466	2	0.00405659	0.67612	4	0.178325	0.663727	3	0.0631818	0.629676	4	0.0788165	0.561547	4	0.0738736
3876	CN935640	0.445186	2	0.0495708	0.405709	4	0.0576726	0.340366	4	0.0434117	0.46651	3	0.0777311	0.39105	4	0.0524729	0.319599	4	0.0465679	0.371397	4	0.030632	0.337626	4	0.0193361
3881	CN935645	0.377277	2	0.0230704	0.310601	4	0.0304107	0.321668	4	0.0298218	0.397388	4	0.0616907	0.366544	4	0.0792314	0.252231	3	0.0465297	0.499818	4	0.112679	0.563202	4	0.132165
3965	CN935697	0.913915	2	0.166511	1.4706	4	0.058225	1.15625	4	0.112124	1.13479	4	0.0596714	1.08448	4	0.0859812	1.94953	4	0.353965	2.02563	4	0.413642	0.839059	4	0.213908
4006	CN935725	4.83302	1	#DIV/0!	4.33091	4	0.762481	5.66975	4	0.798589	4.07883	4	0.577723	3.90062	3	0.792607	3.72421	4	0.965434	3.2374	4	0.447011	2.76092	4	0.91381
4030	CN935739	0.284207	2	0.110888	0.250569	4	0.025822	0.225466	4	0.0129675	0.233674	4	0.0249663	0.253222	3	0.0214691	0.230741	4	0.0084137	0.293743	3	0.0708562	0.327918	2	0.143814
4068	EB106721	0.525165	2	0.0813038	0.503265	4	0.0834157	0.580126	4	0.0405349	0.655858	4	0.0628672	0.485061	4	0.0449254	0.682824	3	0.0880922	0.631189	4	0.0474896	1.47422	4	0.480482
4078	CN935758	0.37286	2	0.130133	0.329901	4	0.022988	0.243165	4	0.0212842	0.268739	4	0.0388423	0.290935	4	0.0529887	0.237585	4	0.0192952	0.308195	4	0.0382833	0.441163	4	0.0604654
4094	EB106730	1.25218	2	0.125907	1.20166	4	0.218045	0.851782	4	0.0710932	0.786354	2	0.0392285	0.965273	3	0.206593	0.81203	4	0.0886464	0.732643	3	0.123292	0.655223	4	0.115163
4111	CN935784	15.0425	2	7.28251	23.174	4	3.94413	18.2308	3	3.09119	26.684	4	4.19774	18.0512	4	4.02753	26.9394	3	5.54421	23.1953	4	4.82359	8.43787	2	0.610241
4124	EB106741	0.378789	2	0.00543543	0.321721	4	0.043899	0.387356	4	0.0223031	0.410736	4	0.0105579	0.399711	4	0.0498495	0.418635	4	0.112137	0.436993	4	0.0362594	0.380524	4	0.0599659
4127	CN935790	0.251262	1	#DIV/0!	0.50329	4	0.103444	0.421868	4	0.0616211	0.397288	4	0.032525	0.439641	4	0.0274365	0.52729	4	0.0843951	0.461933	3	0.0145645	0.652537	2	0.0386631
4159	CN935810	0.208591	2	0.00423414	0.229874	4	0.0402742	0.210235	4	0.0281047	0.205309	3	0.0109086	0.276078	4	0.0348246	0.194016	1	#DIV/0!	0.241528	3	0.00901055	0.380963	3	0.132306
4183	CN935829	1.1598	2	0.00292477	0.923821	4	0.131248	0.951743	4	0.0860024	0.881346	4	0.168704	0.784584	4	0.0867189	0.907905	2	0.202872	0.988284	4	0.0878114	2.12398	3	0.48785
4300	EB106784	0.773986	2	0.148085	0.606971	4	0.045989	0.752558	4	0.115014	0.65592	4	0.0562227	15.537	3	7.44163	0.683673	3	0.12864	0.726469	4	0.0999802	0.522665	3	0.0364375
4315	CN935928	0.337113	2	0.0181011	0.344965	4	0.0358169	0.369375	4	0.012635	0.281378	3	0.0255779	0.256818	2	0.00494353	0.36425	4	0.0720943	0.360603	2	0.010218	0.272331	4	0.0238857
4349	CN935950	0.553034	2	0.108672	0.65225	4	0.0309582	0.621671	4	0.0247334	0.658672	4	0.0794191	0.590331	4	0.0291991	0.792001	3	0.120484	1.11678	3	0.106496	0.554199	4	0.128335
4350	CN935951	#DIV/0!	0	#DIV/0!	0.278457	2	0.0143724	0.308172	4	0.052999	0.266046	3	0.0413703	0.229329	3	0.02551	0.244432	2	0.0351381	0.327026	3	0.0302835	0.282293	2	0.019139
4365	CN935960	0.175995	2	0.00237435	0.209217	3	0.0418387	0.271024	3	0.00966224	0.209314	2	0.0521653	0.210758	2	0.000578257	0.254431	2	0.063948	0.206178	3	0.0516318	0.13393	1	#DIV/0!
4378	CN935969	0.475375	1	#DIV/0!	0.608508	3	0.0948146	0.819821	4	0.15034	0.793614	4	0.192243	0.459894	4	0.0346962	0.554934	3	0.056582	0.473364	4	0.0514147	0.754724	3	0.186399
4400	CN935984	0.578622	2	0.110144	0.679412	4	0.10525	0.485367	4	0.0154862	0.792764	3	0.339839	0.504996	4	0.0911049	0.711053	4	0.12984	0.479736	4	0.0624787	0.640541	4	0.087674
4403	CN935987	0.774086	2	0.104621	1.28921	4	0.26649	1.22793	4	0.111031	1.14685	4	0.127619	0.703591	3	0.0973767	0.874294	3	0.187022	1.0853	4	0.0592252	1.34852	4	0.206259
4430	CN936008	0.332045	2	0.0238687	0.381991	4	0.0705977	0.353295	4	0.0545435	0.414113	3	0.0320863	0.437854	4	0.0365072	0.482889	4	0.0747148	0.539188	4	0.18297	1.0974	3	0.333629
4513	EB106848	0.215146	1	#DIV/0!	0.233366	3	0.0157835	0.246057	3	0.012898	0.281627	3	0.050268	0.24497	4	0.0137026	0.233648	4	0.0221622	0.248137	3	0.00400173	0.305781	3	0.0496417
4522	CN936065	0.353163	2	0.0634556	0.362793	4	0.0523111	0.431701	4	0.0418999	0.385727	4	0.0742589	0.357576	3	0.0213567	0.394957	4	0.0653772	0.328832	4	0.0752114	0.534358	4	0.140057
4539	EB106859	0.619235	2	0.0663245	0.647153	4	0.0773174	0.627652	4	0.0284881	2.1141	2	0.149126	1.00527	3	0.251255	1.68534	3	0.15205	1.16464	4	0.224967	0.82874	2	0.62122
4556	CN936089	0.52871	2	0.163126	0.667274	4	0.101129	0.673093	4	0.0680866	0.601368	4	0.0635991	0.745521	3	0.147127	0.797234	4	0.1477	0.693379	4	0.0771686	0.723743	3	0.132599
4573	EB106872	0.911392	1	#DIV/0!	0.658095	2	0.000313137	0.593573	4	0.120921	0.620032	3	0.0735396	0.530243	4	0.0409368	0.515186	3	0.0997825	0.481849	2	0.0702129	0.329971	2	0.0363786
4584	CN936104	0.228236	2	0.0602011	0.198125	3	0.0221989	0.194434	3	0.00789507	0.352374	2	0.119229	0.22332	3	0.0243227	0.291114	3	0.0329718	0.271855	4	0.0246092	0.340934	2	0.0381934
4633	EB106889	0.231058	2	0.037128	0.208692	4	0.0255801	0.236526	3	0.0200626	0.214158	3	0.018694	0.191587	3	0.023702	0.172903	2	0.0467096	0.199723	3	0.0017794	0.209722	2	0.00747083
4648	EB106891	0.470865	2	0.05913	0.594166	4	0.0640184	0.49841	4	0.0302813	0.440584	4	0.0227162	0.300066	3	0.0294963	0.34857	4	0.0427802	0.37204	3	0.0244185	0.371845	3	0.0331061
4687	CN936177	0.361079	2	0.0423555	0.673999	4	0.0695857	0.607471	4	0.0713073	0.439057	4	0.0488704	0.344593	4	0.0321145	0.444404	4	0.0833392	0.450662	4	0.0351578	0.528805	4	0.0572097
4697	CN936182	12.8607	2	6.90546	22.8343	4	2.22811	26.3146	4	4.03029	24.5229	3	3.81824	23.1624	4	3.64454	29.9817	3	4.9965	28.7831	4	4.03906	27.4122	4	2.38624
4703	CN936184	0.448669	2	0.00333764	0.378329	4	0.084082	0.425088	4	0.0869055	0.411861	4	0.0504292	0.625854	3	0.0942016	0.528076	4	0.084502	0.723785	4	0.0463627	0.492384	4	0.163942
4704	CN936185	0.439093	1	#DIV/0!	0.396191	4	0.0670035	0.311258	4	0.0199082	0.343316	3	0.0193148	0.431452	4	0.0539078	0.318018	4	0.0297593	0.311913	3	0.0408456	0.360762	3	0.111535
4706	CN936187	4.49599	2	1.29864	3.71379	4	0.538327	2.98502	4	0.331425	4.00577	4	0.51825	2.99481	4	0.532779	2.02802	3	0.331378	2.55555	4	0.230514	2.27743	4	0.233228
4721	CN936199	0.333802	2	0.000485029	0.323006	4	0.08808	0.288922	4	0.0215809	0.326112	4	0.0542071	0.402559	3	0.0974677	0.312545	4	0.0178032	0.321858	4	0.0454054	0.415215	3	0.106547
4779	CN936238	1.32658	2	0.188165	2.22251	3	0.323045	1.87023	4	0.0806282	1.79416	3	0.314555	1.61679	3	0.210438	1.74027	3	0.265354	1.66899	3	0.138932	1.73512	4	0.211208
4791	CN936249	2.99939	2	0.0579787	2.9734	4	0.4331	2.63501	4	0.0582414	2.04094	2	0.294363	2.26316	4	0.560288	2.93519	3	0.468987	2.26204	4	0.468442	3.24519	3	0.116871
4820	CN936267	0.628262	2	0.025159	0.920236	4	0.0490039	0.82145	4	0.0696327	0.846603	4	0.0955385	0.540272	3	0.0264991	0.541566	4	0.0852217	0.760506	4	0.146107	0.927762	4	0.176146
4843	CN936285	3.69023	2	0.572313	3.26379	4	0.227017	3.28324	4	0.330011	2.76568	3	0.149712	2.59295	3	0.209256	2.52487	4	0.17828	2.82749	4	0.368447	2.16109	3	0.561264
4857	CN936296	3.78764	2	0.258505	4.82933	3	0.326338	3.58624	4	0.168755	3.56757	3	0.852582	3.12906	4	0.317303	3.10695	4	0.160867	3.52848	4	0.136147	9.72468	4	3.60155
4865	CN936302	0.307381	2	0.0957979	0.160525	3	0.0116087	0.222462	3	0.0166184	0.230424	3	0.0399737	0.262559	3	0.0387891	0.257526	4	0.045521	0.354795	4	0.048624	0.305612	3	0.0362576
4882	CN936314	5.60783	2	2.7852	11.2099	4	0.418663	8.99617	3	0.860079	5.85129	4	0.195255	7.92412	4	0.378172	9.52863	4	1.95474	10.161	3	0.48727	4.44087	3	0.706019
4891	EB106963	0.447347	2	0.184393	0.430711	3	0.0277871	0.377047	4	0.0281101	0.389682	2	0.113941	0.309028	4	0.0216944	0.322736	3	0.0225698	0.366441	4	0.0412799	0.299927	4	0.0269384
4897	EB106966	0.196766	1	#DIV/0!	0.218014	4	0.0359517	0.204429	4	0.0163958	0.241956	3	0.0318055	0.222627	3	0.0324847	0.244615	4	0.0258712	0.214189	3	0.0308789	0.224242	3	0.0136901
4907	CN936331	0.189311	2	0.0465141	0.872841	4	0.135501	0.604961	3	0.0884354	0.687604	3	0.23355	0.246183	3	0.00673891	0.270549	4	0.0403849	0.282771	4	0.0387673	0.340515	4	0.126154
4918	CN936339	0.578669	1	#DIV/0!	0.827661	3	0.104133	0.72937	3	0.0420259	0.968512	4	0.0794182	0.74353	3	0.0933534	1.08786	3	0.227681	0.773588	4	0.0952905	1.24274	4	0.301862
4920	CN936341	0.962317	2	0.221659	1.15053	4	0.120443	1.0663	4	0.131701	1.39461	4	0.17982	1.1004	3	0.226734	0.764883	4	0.153564	0.502335	3	0.0395469	1.50656	3	0.517935
4930	CN936344	38.3385	1	#DIV/0!	30.5526	4	2.6373	26.0653	3	0.517764	25.908	3	2.88711	32.3033	4	3.48412	29.3395	4	3.10114	30.82	4	2.42388	44.0184	4	9.29103
4956	CN936358	0.630581	2	0.0388298	0.703203	4	0.0880443	0.669269	4	0.040967	0.737327	4	0.0709418	0.493072	4	0.0375932	1.06962	4	0.321605	0.884613	4	0.0973079	1.30908	4	0.474081
4959	CN936361	0.399136	2	0.0762586	0.458215	4	0.062435	0.634682	4	0.0382822	0.418039	3	0.0211692	0.404854	4	0.0295914	0.44846	4	0.0563797	0.315335	4	0.041569	0.344584	3	0.0760466
4962	EB106988	1.34116	2	0.0534867	0.387063	4	0.0372863	0.354294	4	0.0244538	0.438466	3	0.0766112	0.35609	4	0.021293	0.426741	4	0.039275	0.941304	4	0.0587867	1.44555	4	0.530681
4969	CN936369	1.56425	2	0.26074	1.43797	4	0.393756	1.47027	4	0.179031	1.41073	4	0.184876	1.35949	4	0.254647	1.38663	4	0.11944	2.02447	4	0.356684	1.04711	4	0.163985
4979	EB106993	1.93453	2	0.440138	0.35776	4	0.0442345	0.399006	3	0.0290084	0.560101	4	0.042871	1.02642	4	0.268771	0.797413	4	0.102161	0.534066	4	0.0580527	0.475442	4	0.0617655
5009	CN936397	0.232635	1	#DIV/0!	0.310054	4	0.00847109	0.320273	4	0.0238688	0.302811	4	0.0299591	0.331221	4	0.0529499	0.223983	2	0.0138118	0.250157	3	0.0217903	0.284841	3	0.0144691
5018	EB107004	0.397537	2	0.013047	0.302721	3	0.0520413	0.269002	4	0.0215616	0.347237	1	#DIV/0!	0.281069	3	0.0383244	0.301764	3	0.0400676	0.330018	4	0.00722118	0.341251	4	0.0270114
5019	CN936403	3.03907	2	0.243547	1.23474	4	0.130088	1.3412	4	0.0674401	1.57884	4	0.330751	3.88374	4	1.71536	1.94774	4	0.467347	0.580773	4	0.0769509	1.16882	3	0.123036
5022	CN936406	0.926452	2	0.197372	0.654729	4	0.0615255	0.619445	4	0.0588677	0.911079	4	0.0714666	0.591769	3	0.0757889	0.673098	4	0.0289685	0.704121	3	0.213883	1.49002	4	0.249864
5045	EB107010	15.8933	2	1.27616	13.2037	3	2.28972	15.4635	3	4.20245	12.5647	3	1.34642	13.9484	4	2.54295	18.3736	2	6.56654	13.8213	4	1.70541	4.43825	3	0.265407
5047	CN936424	1.27866	2	0.699656	1.63919	4	0.345483	1.98187	4	0.188903	1.81035	4	0.19094	3.93862	4	0.359394	3.35852	4	0.526504	2.43203	4	0.418906	1.77465	4	0.325575
5048	CN936425	11.4132	2	2.23957	6.94565	4	0.85978	6.47707	4	1.22931	10.4727	4	1.39875	6.41779	4	0.946689	7.32033	4	0.831822	7.71259	4	0.572891	8.14331	3	1.97051
5050	EB107013	0.260874	2	0.0242194	0.832895	4	0.161956	0.657907	4	0.078414	0.767878	4	0.0633221	0.966136	4	0.16343	0.432326	4	0.0580463	0.941158	4	0.105042	0.959113	4	0.16345
5051	CN936426	40.4069	2	0.584811	37.7225	4	0.65678	41.1312	4	3.10236	38.7917	4	0.431868	42.0746	3	4.58852	34.9591	4	2.1861	33.8487	4	0.883017	35.6034	4	1.29204
5055	CN936429	1.56846	2	0.0647217	1.23167	4	0.122295	1.4477	2	0.234018	1.29677	4	0.286208	1.37493	3	0.219276	1.57836	3	0.395453	1.41716	4	0.121434	2.07772	4	0.441462
5093	CN936453	0.313719	2	0.0494693	0.346523	3	0.0310935	0.371356	4	0.0497978	0.340634	3	0.0909997	0.288769	1	#DIV/0!	0.445941	3	0.0355536	0.472211	2	0.178605	0.678256	2	0.290904
5099	EB107031	0.864091	2	0.0522029	1.36154	3	0.276974	0.952207	4	0.111205	0.835644	3	0.132912	0.747669	4	0.222846	0.434581	4	0.0743461	0.529874	4	0.0917677	0.647867	3	0.0621176
5112	EB107036	0.244457	2	0.0358943	0.647783	4	0.0738639	0.583879	4	0.0987734	0.62678	4	0.0936964	0.552027	4	0.0510035	0.588973	3	0.185176	0.38167	4	0.0334446	0.473213	3	0.0789177
5114	CN936466	0.992722	2	0.278901	4.64834	3	0.501265	3.67456	3	0.650194	5.06677	3	1.28138	1.15702	4	0.139629	1.41185	3	0.363924	0.934084	4	0.174398	2.1719	4	0.638289
5118	EB107037	8.47536	2	0.539718	5.66811	4	0.85103	4.73271	4	0.385527	3.737	4	0.652432	3.40677	3	0.370094	4.56924	4	0.373845	3.05212	3	0.109754	2.2109	4	0.256782
5119	CN936469	1.36886	2	0.0201456	1.44598	4	0.331081	1.75249	4	0.0591012	1.43177	3	0.220947	1.30034	4	0.20277	1.45961	4	0.300315	3.22026	4	0.940714	2.30342	4	0.773368
5123	CN936470	0.594571	2	0.0414928	0.908712	4	0.0642512	0.855673	3	0.0096552	0.670995	4	0.0667554	0.89222	4	0.108292	0.79984	4	0.102176	0.619645	4	0.0378862	0.404304	3	0.0946032
5126	EB107042	3.78591	2	1.51674	2.9037	4	0.271544	2.12629	4	0.0960165	2.02876	3	0.276425	1.07117	4	0.0588825	0.912503	3	0.0472061	1.10571	3	0.0527249	1.0834	4	0.179013
5130	CN936474	0.687009	2	0.157446	0.473012	4	0.0552232	0.50836	4	0.0235274	0.494355	4	0.0322839	0.544502	4	0.0650656	0.508442	3	0.0196213	0.727473	3	0.1317	0.554008	4	0.0579558
5144	CN936483	0.651123	2	0.0900294	0.708268	4	0.0795629	0.579094	4	0.0553777	0.529808	3	0.0511219	0.602877	4	0.0412546	0.603437	4	0.119244	1.02983	4	0.0997227	0.966102	4	0.18276
5154	EB107049	0.667913	2	0.07131	0.704234	4	0.168375	0.799272	4	0.0854028	0.70588	4	0.165429	0.739579	3	0.139809	0.711835	2	0.158373	0.606766	4	0.122176	1.17739	4	0.382137
5167	CN936500	19.4682	2	0.381536	28.8238	3	1.62753	28.022	2	2.246	38.6564	4	5.01636	21.1873	3	5.70322	22.598	4	0.86265	19.4315	4	2.22879	12.6871	4	2.69447
5173	CN936505	0.329967	2	0.0905753	0.731313	4	0.0955054	0.741213	4	0.118627	0.933319	4	0.214631	0.618163	2	0.100165	0.5672	4	0.0422778	0.435253	4	0.0790916	0.283858	3	0.0220126
5180	CN936510	1.8704	2	0.198579	2.1643	4	0.187647	2.02748	4	0.0663352	2.13556	4	0.169804	1.50782	4	0.145362	1.8878	4	0.296775	1.4116	4	0.303698	2.93497	4	0.919769
5186	CN936514	0.835236	2	0.084577	0.806318	4	0.12201	0.439185	3	0.00812734	0.429255	4	0.0390197	0.655349	4	0.133862	0.388332	4	0.053337	1.27968	4	0.0911874	3.14626	3	0.626212
5188	CN936515	1.11989	1	#DIV/0!	1.56075	4	0.151637	1.48059	4	0.0722274	1.52226	4	0.204269	1.74506	3	0.311156	1.93145	4	0.489673	2.1952	3	0.398787	1.20678	3	0.424013
5191	EB107058	0.469966	2	0.00654491	0.320249	4	0.0644637	0.528127	4	0.0557959	0.499251	4	0.0655852	0.581617	4	0.0779923	0.847293	4	0.107924	0.994391	4	0.0980427	0.787204	4	0.108982
5192	EB107059	32.1704	2	4.07018	31.9741	4	1.069	31.7365	4	0.963443	32.0084	3	2.72878	32.0853	4	1.72059	35.5276	3	3.32894	38.061	4	2.83438	57.2619	3	10.325
5193	EB107060	#DIV/0!	0	#DIV/0!	0.407735	4	0.06005	0.46514	4	0.0553014	0.699193	4	0.159041	0.505797	3	0.0641051	0.953625	3	0.352834	0.729478	2	0.213263	0.356291	2	0.0218724
5209	CN936527	1.655	2	0.385029	3.59336	4	0.966926	2.66767	4	0.53588	2.78784	3	0.381953	3.31763	4	0.646333	3.00291	3	0.738345	2.37952	3	0.339541	2.44173	4	0.140196
5214	CN936529	11.3356	1	#DIV/0!	8.4489	4	1.33795	8.70343	4	0.472112	7.88611	4	1.93021	5.73777	4	0.886008	7.01612	4	0.936449	9.65369	4	1.01975	6.0173	4	2.01319
5240	EB107076	0.24968	2	0.0551787	0.36262	3	0.0614445	0.291006	2	0.0662245	0.284931	2	0.0531411	0.241296	4	0.0223254	0.199977	3	0.00701006	0.241449	3	0.044614	0.289324	2	0.135254
5280	EB107090	0.227418	2	0.000637416	0.331423	4	0.0498225	0.273579	4	0.0168161	0.227845	3	0.0256657	0.284692	3	0.0173105	0.223351	2	0.0050434	0.403578	4	0.0757524	0.250604	3	0.0239733
5383	CN936645	0.375405	2	0.11221	0.403856	4	0.0166482	0.390309	4	0.0474182	0.351904	3	0.0626107	0.355487	3	0.0512713	0.383999	2	0.0610965	0.350718	4	0.0628335	0.301239	3	0.0386498
5393	CN936653	0.921613	1	#DIV/0!	1.11767	4	0.0789857	1.30687	4	0.0844671	1.42151	4	0.245424	1.40396	4	0.0259362	1.96623	4	0.459924	2.9325	4	0.29601	2.27904	4	0.258407
5424	CN936674	0.356295	2	0.0621366	0.211382	3	0.0103296	0.26392	4	0.0425057	0.349213	2	0.10118	0.27323	3	0.0361441	0.276995	4	0.0153321	0.293413	4	0.0162469	0.278508	3	0.0984785
5426	CN936676	0.335143	2	0.0606662	0.257999	4	0.0297226	0.299341	4	0.013823	0.337205	3	0.0353955	0.254722	3	0.0112844	0.338314	4	0.0328632	0.302717	3	0.0449955	0.3684	3	0.0125892
5481	CN936713	0.512326	2	0.0366321	0.555345	4	0.116311	0.494095	4	0.0556558	0.501505	4	0.0838418	0.679046	4	0.0973597	0.737261	4	0.103279	0.660562	4	0.0755938	0.606265	4	0.104977
5509	CN936729	0.335478	2	0.067448	0.243785	3	0.029514	0.273118	4	0.0197129	0.362383	3	0.0305761	0.233079	4	0.023554	0.280431	4	0.050482	0.412436	4	0.0690643	0.327799	4	0.0237856
5570	CN936766	5.04179	2	1.0607	2.72819	4	0.700989	2.23178	3	0.425921	4.47132	4	0.884925	1.89709	3	0.412512	2.11098	4	0.243031	3.72158	4	0.099673	2.38583	4	0.300126
5591	CN936780	0.459765	2	0.0945906	0.433496	4	0.0196139	0.462732	3	0.0132272	0.539	4	0.0414132	0.755825	4	0.0779359	0.729212	4	0.0967904	0.7382	4	0.0919212	0.587646	4	0.153133
5594	CN936783	0.281975	2	0.0631027	0.190942	3	0.0317032	0.187753	1	#DIV/0!	#DIV/0!	0	#DIV/0!	0.258452	1	#DIV/0!	#DIV/0!	0	#DIV/0!	0.181138	2	0.0126303	0.216238	2	0.053315
5597	CN936786	12.9282	2	3.37436	10.6476	4	1.67074	11.6509	4	2.65414	11.7941	4	1.70772	10.3174	4	2.34256	7.44057	4	2.07442	10.0169	4	1.7609	8.90778	4	1.57917
5613	CN936799	0.33799	2	0.0616874	0.512349	4	0.102255	0.427201	4	0.0353319	0.350107	3	0.0652081	0.35341	3	0.0256927	0.357283	3	0.0454667	0.499217	4	0.108587	0.359804	3	0.0967224
5632	EB107185	1.09408	2	0.391769	1.68901	4	0.441757	1.58137	4	0.240771	1.23776	4	0.165207	1.40328	4	0.113775	1.68946	4	0.363925	1.45864	4	0.15063	1.19814	4	0.337771
5633	CN936813	0.459288	2	0.0560963	0.366245	4	0.0190058	0.40418	4	0.0552873	0.277968	4	0.012128	0.363715	4	0.0410308	0.458012	4	0.0819314	0.56779	4	0.0910704	0.266541	3	0.0196476
5638	EB107187	0.280928	2	0.0042149	0.340726	2	0.041851	0.382282	4	0.0224877	0.294176	1	#DIV/0!	0.70346	3	0.110536	0.663691	3	0.157592	0.39177	4	0.0652382	0.311588	4	0.0710334
5648	EB107192	0.406724	1	#DIV/0!	0.248411	3	0.0329352	0.280049	4	0.0298809	0.272568	4	0.057179	0.228633	3	0.0157506	0.27961	4	0.0312887	0.23454	4	0.0259789	0.225925	4	0.0162653
5665	CN936835	1.32118	2	0.18951	0.902081	3	0.0730464	1.34941	4	0.0820945	1.48557	3	0.249762	1.23965	4	0.151728	1.81577	3	0.66288	0.9463	4	0.0929888	0.73066	4	0.0635121
5670	CN936838	4.30433	2	0.82423	5.9578	4	0.580325	5.95991	4	0.648489	9.77262	3	0.730622	9.27055	3	1.27097	10.1516	4	1.0798	7.39791	3	0.438961	4.9727	4	1.26255
5712	CN936869	0.466846	2	0.12492	0.667038	4	0.279973	0.479409	4	0.128798	0.497329	4	0.136512	0.463455	4	0.110541	0.501548	4	0.046125	0.524528	4	0.0952268	0.455008	2	0.0839926
5714	EB107208	0.395068	2	0.0445647	0.430875	3	0.198214	0.651284	2	0.125127	0.468623	2	0.07149	0.51414	4	0.0534235	0.605315	1	#DIV/0!	0.335483	2	0.0461134	0.751373	3	0.0220886
5717	CN936871	4.99777	2	1.14428	7.5215	4	0.735976	7.44316	4	0.188272	6.98926	4	0.448287	5.36444	3	0.996232	4.26862	4	0.236654	4.86451	4	0.598156	4.40595	3	0.937354
5737	CN936883	0.434811	2	0.0802012	0.448439	4	0.0445308	0.455497	4	0.0511802	0.549756	4	0.0529079	0.34731	4	0.0530651	0.502518	4	0.0453696	0.54547	4	0.0698309	0.564146	4	0.031359
5779	EB107230	0.263727	2	0.0353922	0.567603	3	0.124548	0.302229	4	0.0158124	0.593242	1	#DIV/0!	0.378694	3	0.0345142	0.338725	3	0.0458625	0.406744	3	0.0690784	0.463512	3	0.0323342
5823	CN936937	11.8041	2	1.44958	12.7371	4	1.50577	9.75159	4	0.661296	9.67538	4	1.15834	9.55257	3	0.73266	10.111	4	1.27367	7.89674	4	0.577467	5.25018	4	0.803655
5825	CN936938	0.469783	2	0.115017	0.334863	4	0.0397203	0.272253	4	0.0422371	0.295043	4	0.0345679	0.292329	4	0.033393	0.280355	4	0.0303449	0.303265	3	0.0771787	0.362227	4	0.022327
5834	CN936946	2.06353	2	0.471055	1.40692	4	0.0682331	2.05364	4	0.292246	2.28219	4	0.360264	1.45961	4	0.404616	1.81073	4	0.250925	1.64945	4	0.350495	1.51375	4	0.465055
5835	CN936947	0.384933	2	0.0783383	0.44103	4	0.0633781	0.461045	4	0.0189471	0.50616	4	0.0913904	0.371527	4	0.0451775	0.594785	4	0.0609514	0.49358	4	0.0210677	0.428388	4	0.0278075
5887	CN936984	0.556691	2	0.0341403	0.492992	3	0.13376	0.460301	4	0.0159545	0.331669	4	0.0429976	0.512125	4	0.0515316	0.33402	3	0.0635187	0.514166	2	0.00527733	0.696018	2	0.11992
5895	CN936988	0.223065	2	0.0419887	0.180386	2	0.0137793	0.184972	4	0.0152885	0.181976	2	0.0154398	0.19374	2	0.0166078	0.180276	3	0.00388523	0.189488	4	0.0102829	0.298274	2	0.0165189
5908	EB107266	0.261584	1	#DIV/0!	0.333838	3	0.125589	0.359503	4	0.0331354	0.347558	3	0.107768	0.450482	3	0.0688181	0.452836	4	0.0820145	0.322295	4	0.024677	0.297254	3	0.0196067
5916	CN937001	15.6268	2	1.86123	12.6505	4	2.1483	17.8799	3	2.62027	15.6677	4	2.35061	17.8175	4	3.58717	18.6064	3	8.50406	14.5474	3	5.50145	14.5677	3	11.7656
5956	CN937025	2.49039	2	0.675388	1.10346	4	0.426728	1.32538	4	0.376846	1.55389	4	0.526508	1.61346	4	0.114484	1.44161	4	0.315211	1.7232	4	0.598513	0.86265	2	0.570784
5966	CN937030	0.198962	2	0.0133253	0.164146	3	0.0318142	0.174282	4	0.0134705	0.183927	3	0.0320964	0.266142	2	0.0331097	0.31338	1	#DIV/0!	0.202952	4	0.0262372	0.296848	1	#DIV/0!
6032	CN937069	0.261508	2	0.0425478	0.346346	3	0.0201421	0.359222	4	0.0417477	0.392516	4	0.047188	0.370545	3	0.0771107	0.262651	4	0.0333698	0.237626	4	0.0250623	0.263568	4	0.0350688
6040	CN937074	0.207131	2	0.0124603	0.263705	4	0.0605917	0.201865	4	0.0129738	0.195093	4	0.0364052	0.24001	4	0.028372	0.28147	4	0.0243538	0.197283	3	0.023444	0.203324	3	0.0254668
6103	CN937119	3.14866	2	1.22967	2.21163	4	0.198277	1.9363	4	0.320343	2.44002	4	0.144009	1.04539	2	0.106786	1.16298	3	0.0446625	1.98383	4	0.793084	0.695783	2	0.162051
6127	CN937136	0.282675	2	0.00554731	0.309103	4	0.0434954	0.296548	4	0.0475146	0.35108	4	0.0435675	0.315016	4	0.0618476	0.223468	4	0.0393443	0.347173	4	0.040623	0.282372	3	0.0493741
6133	EB107341	33.0284	2	5.16175	38.25	4	5.88432	29.4741	4	3.19285	38.4668	3	4.22763	35.1028	4	1.37153	35.3355	4	7.3915	31.5832	4	1.49808	27.6181	4	1.15807
6179	CN937164	1.96429	2	0.244343	2.44476	4	0.228572	1.87293	4	0.150369	1.95297	4	0.18683	1.56165	4	0.159404	1.83595	3	0.253707	2.20753	4	0.531074	1.17797	3	0.099658
6235	CN937204	0.369094	2	0.0648286	0.330371	4	0.0522851	0.358842	4	0.0170168	0.332858	3	0.065207	0.236204	4	0.0372274	0.28988	4	0.0234797	0.264659	3	0.0222418	0.2738	4	0.028507
6241	CN937208	0.349104	2	0.127175	0.299066	2	0.0604507	0.309354	2	0.0625062	0.336295	2	0.0386032	0.388445	4	0.0548921	0.597989	3	0.0537647	0.474713	4	0.104373	0.628239	2	0.00155777
6250	CN937215	0.180394	2	0.0445759	0.247514	2	0.00818357	0.291199	3	0.0547178	0.175565	1	#DIV/0!	#DIV/0!	0	#DIV/0!	0.150295	1	#DIV/0!	0.280501	3	0.0662248	0.206145	1	#DIV/0!
6261	EB107379	8.84548	1	#DIV/0!	17.1855	4	4.65259	16.349	4	2.62473	16.9426	4	2.42855	14.7139	4	1.63966	19.9972	4	5.30556	21.8015	4	5.16538	12.9396	3	1.22718
6266	CN937226	5.48853	2	0.976289	5.34591	4	0.427912	5.73331	3	0.560444	6.22269	4	0.310165	5.42483	4	0.777692	5.91405	4	1.22819	4.69985	4	0.41348	4.48856	4	0.52572
6270	CN937228	0.4728	2	0.0411049	0.257479	4	0.0318478	0.283837	4	0.039279	0.298503	3	0.0714324	0.344267	3	0.118442	0.315814	3	0.051379	0.277251	2	0.00145194	0.42499	4	0.0831216
6282	CN937238	1.40039	2	0.306773	1.0793	4	0.190484	1.17453	4	0.148484	0.947872	4	0.149238	0.940176	4	0.225429	0.614301	4	0.122259	1.13465	4	0.126637	0.717213	3	0.298211
6285	CN937241	5.5768	1	#DIV/0!	6.45691	4	0.372582	7.03704	4	0.40941	6.24608	4	0.440563	18.3166	3	12.0232	6.82505	4	0.598815	6.14549	4	1.27371	4.88283	3	0.817252
6286	CN937242	0.727567	2	0.183425	0.909452	4	0.10853	0.703257	4	0.0606131	0.651269	4	0.0444252	0.888802	3	0.0878575	0.927997	3	0.416287	0.917132	3	0.2962	0.637386	3	0.119613
6334	EB107397	0.323626	2	0.0177009	0.340503	4	0.0610205	0.355616	4	0.0151702	0.331471	4	0.0307599	0.5232	3	0.0404352	0.854214	3	0.0767879	0.440853	4	0.0799889	0.448269	3	0.124257
6370	EB107412	0.345355	2	0.00816487	0.553221	4	0.0564096	0.388287	4	0.0271699	0.519209	3	0.116506	0.552985	4	0.111099	0.429238	3	0.0820472	0.343319	4	0.0371897	0.338622	3	0.0116941
6403	CN937314	0.406472	2	0.0934828	0.490911	3	0.106821	0.356832	4	0.0301458	0.497766	4	0.114708	0.33059	3	0.0467711	0.524144	4	0.0667586	0.379827	4	0.0821315	0.44952	3	0.135442
6411	CN937317	0.273675	2	0.000514718	0.559899	4	0.0776716	0.62998	4	0.096651	0.497714	3	0.0672145	0.343994	4	0.0432548	0.504226	3	0.0444762	0.512569	4	0.0760257	0.447034	3	0.0469194
6431	CN937330	0.920885	2	0.0218039	0.912449	4	0.081809	1.13004	4	0.121059	1.05313	3	0.120957	0.887475	4	0.101868	1.38951	4	0.122249	1.01344	3	0.0344977	0.726323	4	0.116539
6446	CN937341	1.06472	2	0.0859094	0.844404	4	0.0926114	1.10355	4	0.138387	1.03662	4	0.12879	1.40162	3	0.154234	1.34926	4	0.219264	1.56767	4	0.307223	1.0345	4	0.158439
6461	CN937349	0.261746	2	0.0448685	0.310887	4	0.0459846	0.314854	4	0.0402029	0.369604	3	0.00813152	0.257201	4	0.0145326	0.266226	4	0.0202722	0.540752	4	0.0655684	0.425835	3	0.0766942
6465	CN937350	1.01994	2	0.255895	1.22034	4	0.247167	1.34729	4	0.196598	1.86615	4	0.272947	2.47269	3	0.829914	2.0875	4	0.48426	1.383	4	0.260321	0.964084	4	0.284408
6471	EB107452	1.12753	2	0.0819971	0.795588	4	0.152886	0.964247	4	0.0636237	0.721875	4	0.0420915	0.650534	4	0.101309	0.717969	4	0.0857418	0.658214	4	0.10592	0.632452	4	0.0762341
6484	CN937363	0.34183	1	#DIV/0!	0.327745	3	0.0221387	0.307272	3	0.0744529	0.299153	3	0.00867205	0.417231	4	0.0684584	0.352539	4	0.0735933	0.280879	2	0.00553529	0.324407	3	0.0750672
6505	CN937377	0.851507	2	0.278671	0.689729	4	0.118625	0.701918	4	0.100057	0.757535	4	0.0695651	1.23433	3	0.251033	0.966908	4	0.0102358	1.54941	4	0.252846	1.17755	4	0.295657
6511	CN937380	0.441116	2	0.0818312	0.714381	4	0.0614579	0.782761	4	0.07737	0.86966	4	0.0946512	0.644237	4	0.0715905	0.67768	3	0.0738783	0.843254	4	0.13077	1.10838	3	0.183905
6530	CN937391	1.80272	2	0.296933	1.68716	3	0.46652	2.16761	3	0.601204	1.5208	4	0.234941	1.17007	4	0.240176	2.14816	4	0.537171	2.38629	4	0.363129	1.54245	4	0.211078
6554	CN937410	1.2317	2	0.0338088	0.976456	4	0.115911	1.01746	4	0.078915	1.12053	4	0.146845	0.849697	4	0.0708029	1.08325	4	0.158258	1.16527	4	0.234774	1.54837	4	0.213708
6576	CN937425	0.465239	2	0.0449952	0.575852	4	0.0872371	0.527792	4	0.0437874	0.534082	4	0.0455556	0.665123	4	0.140281	0.748205	4	0.138541	0.89975	4	0.116079	0.732593	4	0.21462
6578	CN937427	0.789045	2	0.185696	0.713761	4	0.0400561	0.725337	4	0.0536034	0.831196	3	0.157952	0.67152	4	0.0240229	0.676624	4	0.0854743	0.535011	4	0.0308656	0.853604	4	0.185792
6598	CN937444	3.44851	2	1.58097	2.89973	3	1.24875	3.56585	2	0.333644	3.43236	3	1.11598	3.75719	3	0.845266	1.91388	4	0.516918	2.55191	4	0.830721	1.94513	2	0.102385
6626	EB107786	1.17754	1	#DIV/0!	3.00485	3	0.138179	2.98991	2	0.779865	2.04598	4	0.47909	2.07322	4	0.603832	3.8819	3	0.348529	3.69951	4	0.303925	2.52142	4	0.858989
6629	CN921679	0.614572	1	#DIV/0!	1.12086	4	0.138337	0.757103	4	0.0629794	0.584514	4	0.0564535	0.656343	3	0.0575314	0.398219	4	0.0551307	0.266266	1	#DIV/0!	0.209303	2	0.0102915
6631	CN921681	0.679316	2	0.100003	0.52991	4	0.0142072	0.460244	4	0.0374538	0.367877	4	0.0400129	0.438908	4	0.0215667	0.468594	4	0.0337091	0.484425	4	0.0640662	0.326033	4	0.0376463
6643	CN921691	2.61938	1	#DIV/0!	0.833367	3	0.0744992	1.01082	4	0.0913533	0.994636	4	0.0689271	0.811949	4	0.11193	0.822813	4	0.095312	0.837011	4	0.120208	0.730277	4	0.0790353
6660	CN921704	25.0388	2	1.19105	21.192	4	2.34739	20.0139	4	2.52536	20.0508	3	6.86709	19.2997	4	4.34878	23.3034	4	2.00574	27.9707	4	5.96615	34.4801	3	2.25578
6668	CN921709	0.53851	2	0.02968	0.609858	4	0.0694432	0.538352	4	0.0294447	0.407426	4	0.0685197	0.478026	4	0.0728999	0.550138	4	0.126376	0.668125	4	0.079344	0.472906	4	0.0523764
6672	CN921712	0.231464	1	#DIV/0!	0.357796	4	0.0323398	0.295483	4	0.0285929	0.22666	3	0.0169775	0.272081	4	0.0215316	0.256803	2	0.0649791	0.505541	3	0.112392	0.449377	4	0.142773
6731	CN921759	0.255165	2	0.0437813	0.359435	4	0.0382206	0.38788	4	0.0252446	0.382107	4	0.0168736	0.299847	4	0.0239687	0.355997	4	0.0167997	0.389846	4	0.0370167	0.41784	4	0.0667416
6749	CN921769	0.418523	1	#DIV/0!	0.512586	4	0.0949259	0.56951	4	0.020872	0.503471	4	0.0305783	0.595117	4	0.0567893	0.687752	4	0.0874537	0.910831	4	0.143399	0.698343	4	0.0432159
6788	CN921800	0.322018	2	0.107135	0.331973	4	0.0754229	0.349588	4	0.0270515	0.286831	4	0.0328399	0.294123	4	0.0191853	0.193716	3	0.00843518	0.336407	4	0.0421646	0.421566	2	0.169006
6878	CN921857	0.261165	2	0.0247025	0.229246	4	0.020095	0.233675	4	0.0186242	0.243681	3	0.0557621	0.239679	4	0.0202379	0.265567	3	0.0209539	0.25946	4	0.0373505	0.260675	4	0.0221873
6884	CN921861	1.00432	2	0.16859	1.08691	4	0.252204	0.983952	4	0.102197	0.93843	4	0.0923791	1.02621	4	0.26706	1.23677	4	0.287681	1.84098	4	0.413523	1.11485	4	0.153367
6888	CN921863	26.4994	2	1.69936	27.7263	4	2.80417	28.7664	4	1.9081	28.2475	4	6.48455	22.8128	4	2.87695	28.8965	4	4.66171	27.8597	3	4.12134	18.9553	4	6.34336
6897	CN921870	0.301426	1	#DIV/0!	0.284202	4	0.0239461	0.260185	4	0.0156799	0.23514	4	0.0146963	0.219845	4	0.0252221	0.2453	3	0.0383448	0.296923	2	0.0390357	0.333794	4	0.0762578
6900	EB107854	0.28895	1	#DIV/0!	0.953315	3	0.1026	1.04141	4	0.113639	1.1709	4	0.141324	0.55963	4	0.0261489	0.383151	4	0.0539013	0.377819	4	0.0650115	0.365317	4	0.0254551
6910	EB107856	2.16768	2	0.139472	0.321116	4	0.0496684	0.234703	3	0.0286027	0.225504	3	0.0188477	0.241288	3	0.0414602	0.317233	2	0.0146782	0.250698	4	0.0196446	0.260174	3	0.0347247
6917	CN921884	0.342964	2	0.0416394	0.337866	4	0.0656526	0.326227	4	0.0371127	0.341835	4	0.0655757	0.441183	3	0.0776447	0.340874	4	0.0372545	0.3923	4	0.05858	0.289666	3	0.0598288
6918	CN921885	0.212077	2	0.00748967	0.185788	3	0.0142771	0.187954	4	0.0207826	0.221758	4	0.0378919	0.205079	3	0.022415	0.159621	3	0.0290526	0.16654	4	0.0170992	0.20673	3	0.0675752
6965	CN921918	0.407309	2	0.0777364	0.218402	4	0.0341676	0.219943	4	0.0229723	0.283545	4	0.0240789	0.397604	4	0.0613571	0.509702	4	0.079146	0.652636	4	0.0999877	0.469026	2	0.119727
7020	CN921961	0.75986	1	#DIV/0!	0.790114	4	0.0627187	0.761854	4	0.0643467	0.888991	4	0.126715	0.611341	4	0.107068	1.37085	4	0.188364	1.86889	4	0.229046	2.38379	4	0.465061
7089	CN922013	0.286986	2	0.0118267	0.246872	3	0.0507765	0.258915	4	0.0328298	0.278606	4	0.0149605	0.273643	4	0.018636	0.284858	4	0.0291641	0.326704	3	0.00659889	0.500238	4	0.126683
7098	CN922021	0.259235	1	#DIV/0!	0.367192	4	0.0471421	0.347524	4	0.0406687	0.390817	3	0.0925927	0.291371	4	0.0292321	0.300489	4	0.0475493	0.341328	4	0.056642	0.304842	4	0.0466725
7175	CN922083	0.269638	1	#DIV/0!	0.348411	4	0.0429676	0.34457	4	0.0253052	0.418262	3	0.0384614	0.43064	4	0.0253799	0.429718	4	0.0510401	0.436026	3	0.0516622	0.576025	4	0.148517
7195	CN922098	58.675	2	22.5824	37.6914	4	0.432763	36.3048	4	0.558847	39.1662	3	0.582324	36.3214	4	0.989837	40.1224	4	3.14646	34.5745	4	1.28523	35.7644	4	1.41619
7223	EB107919	0.471996	2	0.197432	0.610725	4	0.0489289	0.802204	4	0.0648058	1.07709	4	0.10381	0.445009	3	0.0390723	0.350712	2	0.0550854	0.608035	3	0.0711001	0.622737	4	0.178088
7281	CN922160	4.95346	2	0.865708	4.64777	4	0.861337	4.67608	4	0.549276	3.54297	4	0.217894	7.56703	4	2.05515	4.47315	4	0.687241	3.52092	4	0.455921	3.9281	4	0.312284
7305	CN922178	11.3816	2	3.31628	8.63243	4	2.00294	7.87422	4	0.587149	9.22188	3	1.40876	5.43373	4	0.66991	7.18	4	1.48811	8.03777	3	0.868804	18.7969	3	4.28453
7347	CN922205	12.5087	2	3.02343	10.498	4	1.39012	7.40577	4	0.754708	9.60869	4	1.1708	6.92931	4	1.74945	4.55239	3	1.58442	11.0401	3	1.94972	11.3541	4	3.32982
7356	CN922211	0.212819	2	0.00176947	0.223889	3	0.0238935	0.258087	2	0.00707793	0.28165	1	#DIV/0!	#DIV/0!	0	#DIV/0!	#DIV/0!	0	#DIV/0!	0.307537	3	0.0712443	0.190116	2	0.0317546
7361	CN922215	0.79215	2	0.0957141	0.93976	4	0.191039	0.916509	4	0.116876	0.936805	4	0.275281	0.992501	4	0.201575	1.41793	4	0.355588	1.01967	4	0.224546	0.730009	4	0.101255
7512	CN922328	0.288265	2	0.00721991	0.194031	4	0.0181308	0.202576	3	0.0321561	0.175006	3	0.0181337	0.191771	3	0.00834969	0.25218	1	#DIV/0!	0.206669	3	0.0359131	0.166946	1	#DIV/0!
7513	CN922329	0.213583	2	0.0189692	0.209681	2	0.03239	0.188609	4	0.021829	#DIV/0!	0	#DIV/0!	0.257138	3	0.0257307	0.227178	1	#DIV/0!	0.252231	1	#DIV/0!	0.217935	2	0.0103855
7549	CN922356	0.979324	2	0.0560355	0.389512	4	0.0477511	0.365775	4	0.0217585	0.352894	4	0.0259633	0.279228	4	0.059091	0.29859	4	0.0330543	0.312167	3	0.0377621	0.389165	4	0.0662488
7565	CN922367	0.521278	2	0.0521359	0.406869	4	0.0591084	0.322604	4	0.0388043	0.376749	4	0.0510963	0.30922	4	0.0144697	0.330057	3	0.0477768	0.290914	3	0.0314798	0.388028	4	0.0739849
7638	EB108023	0.506128	2	0.0410815	0.396261	4	0.0306246	0.404959	4	0.0557018	0.675734	4	0.0816066	0.373536	4	0.0237179	0.475846	4	0.0947641	0.568741	4	0.116322	0.453555	4	0.0685897
7647	CN922427	0.745177	2	0.0762035	0.474721	4	0.0523902	0.697691	4	0.130267	0.788693	4	0.262453	0.993881	4	0.352976	1.11662	3	0.00744999	1.15278	4	0.107913	1.34663	4	0.186316
7649	CN922429	22.0225	2	5.00752	35.1959	4	5.57178	32.6887	4	1.88908	31.7048	3	6.08906	26.4656	4	4.51586	27.4971	4	2.18274	34.9529	4	4.52254	29.5041	3	5.72412
7739	CN922494	0.216327	2	0.0370175	0.278106	4	0.0409237	0.275059	4	0.0193356	0.28075	4	0.0480782	0.19671	4	0.0208812	0.219266	3	0.0234262	0.237242	4	0.0221355	0.257747	3	0.0649065
7842	CN922571	0.648618	2	0.105993	1.45958	4	0.219579	0.664388	4	0.0623921	0.532713	3	0.0187047	0.503256	3	0.0181085	0.5352	4	0.0358728	0.5331	3	0.0677727	0.452774	4	0.0903038
7847	CN922576	0.895901	2	0.0684481	0.863903	4	0.0916633	1.01854	4	0.144599	0.860096	4	0.0359465	1.19638	4	0.208105	1.10397	4	0.081635	1.17223	4	0.265387	0.762711	4	0.259004
7916	CN922626	0.681041	2	0.0733008	0.655395	4	0.172708	0.883528	4	0.0561754	0.703821	4	0.0680813	0.704638	4	0.175044	0.946687	4	0.319445	1.01428	4	0.156452	1.15975	4	0.194912
8004	CN922687	0.393212	2	0.0246779	0.375619	4	0.0212385	0.344501	4	0.0169262	0.273806	3	0.0128925	0.274628	4	0.0235365	0.292162	4	0.0804946	0.446389	4	0.0192612	0.321672	4	0.0250204
8008	CN922690	0.257687	2	0.0206727	0.27168	4	0.0519292	0.213331	4	0.0113891	0.224749	4	0.0270307	0.22867	4	0.0255246	0.264786	4	0.0274874	0.244209	4	0.0189381	0.264773	3	0.0641092
8037	EB108109	0.239766	2	0.00160965	0.249404	4	0.0313143	0.237702	4	0.0127485	0.258796	3	0.0619103	0.236102	4	0.0132559	0.239739	4	0.026694	0.272323	3	0.0151404	0.250293	4	0.0350776
8064	CN922737	#DIV/0!	0	#DIV/0!	0.230524	2	0.0196267	0.242168	2	0.015713	0.260724	2	0.0401777	0.230905	2	0.0102434	0.224055	2	0.00840432	0.17627	2	0.0100743	0.353698	1	#DIV/0!
8107	CN922772	0.932686	2	0.203649	1.04033	4	0.0571923	1.05177	4	0.120017	0.758561	4	0.0581186	0.746666	4	0.0570397	0.856501	4	0.0671513	0.816735	4	0.177826	0.704395	4	0.0977634
8117	CN922781	0.268339	2	0.0113366	0.280771	4	0.0260876	0.275746	4	0.0288601	0.235579	4	0.0169128	0.219036	4	0.013006	0.160083	2	0.00581312	0.294572	4	0.0148166	0.356529	4	0.109556
8146	CN922801	0.175056	2	0.023858	0.175185	3	0.0123128	0.168934	4	0.00929824	0.202705	4	0.0197986	0.223636	3	0.0210919	0.181703	4	0.015752	0.293442	2	0.0854728	0.269716	3	0.0517727
8187	CN922833	0.475781	2	0.0953596	0.61925	4	0.041277	0.474407	4	0.0588583	0.506395	3	0.0682383	0.498309	4	0.0595354	0.401133	4	0.0770663	0.747685	4	0.208408	0.533418	4	0.0571765
8240	CN922873	1.1635	2	0.177699	1.0126	4	0.0696302	1.03261	4	0.033071	1.22764	4	0.272283	0.836664	4	0.117381	0.888923	4	0.0592856	1.08314	3	0.150069	0.852086	4	0.110325
8245	EB108153	0.176535	1	#DIV/0!	0.193632	2	0.00916484	0.16678	1	#DIV/0!	0.321644	1	#DIV/0!	0.350451	1	#DIV/0!	0.280487	1	#DIV/0!	0.235732	1	#DIV/0!	0.147334	1	#DIV/0!
8249	CN922878	0.508208	2	0.0119172	0.208739	4	0.0235058	0.183686	3	0.0117285	0.189681	2	0.0185972	0.164587	1	#DIV/0!	0.126083	2	0.00138632	0.166012	3	0.0295114	0.209486	2	7.47503e-05
8281	CN922901	0.44657	2	0.0672236	0.493569	4	0.0721041	0.592502	4	0.0477641	0.428298	4	0.0442022	0.445971	4	0.0517942	0.406244	4	0.0351714	0.330137	4	0.0496283	0.536521	4	0.0514124
8289	EB108162	0.306627	2	0.0511399	0.377388	3	0.0240539	0.455363	4	0.0648702	0.421046	4	0.0223948	0.615203	3	0.0474352	0.870489	4	0.136331	0.88451	4	0.0889301	1.33469	2	0.658298
8361	CN922959	34.3653	2	2.24706	37.2166	4	3.66143	35.4406	4	2.00938	34.8979	3	0.518864	47.6553	3	3.8254	40.031	3	3.57162	51.3771	3	14.3019	39.993	4	4.18725
8384	EB108181	1.82454	2	0.0784457	0.878938	4	0.100178	0.830899	4	0.105007	0.851667	4	0.136028	0.556498	4	0.0644194	0.5423	4	0.0957096	0.69086	4	0.0788267	0.594023	3	0.118421
8390	EB108183	0.40818	2	0.127796	0.37907	4	0.0427442	0.448903	4	0.0142752	0.395076	3	0.0452903	0.457794	3	0.0592328	0.406713	3	0.0394245	0.403113	4	0.035754	0.563008	2	0.0602134
8414	EB108189	0.597492	2	0.161582	0.774349	2	0.115157	0.62881	4	0.0430776	0.56043	4	0.0381799	0.445485	4	0.0322504	0.488812	3	0.104446	0.70144	4	0.0722103	0.616477	3	0.131789
8446	CN923020	0.171508	2	0.0299475	0.220055	3	0.0110929	0.19156	3	0.0144533	0.230837	3	0.00801377	0.676571	3	0.416655	0.244606	2	0.0308528	0.273987	1	#DIV/0!	0.448083	4	0.0995086
8448	CN923022	0.334617	1	#DIV/0!	0.301986	2	0.097801	0.213241	2	0.00226985	0.231882	2	0.0809314	0.200864	2	0.0359715	0.210408	3	0.0215432	0.280158	2	0.0888608	0.194906	2	0.0903328
8487	EB108205	0.874315	1	#DIV/0!	0.596597	3	0.0746353	0.738441	4	0.0271566	0.611874	4	0.0528992	0.612741	4	0.0468171	0.616084	4	0.0619604	0.556886	4	0.030114	0.493642	4	0.0981813
8497	CN923056	1.14758	2	0.199843	1.43997	4	0.0441845	1.93226	4	0.342751	2.20552	4	0.0471125	1.54064	3	0.175836	0.39469	4	0.0460431	0.390146	4	0.0725561	0.255799	4	0.0290365
8507	CN923061	0.283123	2	0.0124037	0.269653	4	0.0285588	0.261297	4	0.00675084	0.283311	4	0.0211301	0.29737	4	0.0194605	0.287222	2	0.0483821	0.356808	1	#DIV/0!	0.372525	4	0.0804852
8542	CN923078	0.85324	2	0.0665361	0.50685	4	0.116605	0.691523	4	0.0353495	0.529274	4	0.0229155	0.547532	4	0.123748	0.521906	4	0.108359	0.884961	4	0.0929473	0.550336	2	0.155943
8579	CN923105	0.277514	2	0.0266662	0.334117	4	0.0549303	0.27406	4	0.00978758	0.293398	3	0.02442	0.306682	4	0.0127907	0.298717	4	0.0528469	0.290432	2	0.029935	0.324727	4	0.0292169
8592	CN923114	2.62235	2	0.755595	2.87138	4	0.332898	1.26668	4	0.196384	1.08811	4	0.144897	1.75135	4	0.538627	0.379121	3	0.0626626	0.630736	4	0.133589	0.549313	4	0.0887433
8653	CN923151	1.15484	2	0.103722	1.0821	4	0.295552	0.783725	4	0.0245673	0.701122	4	0.0740624	0.613733	4	0.0282588	0.728626	4	0.0833334	0.951696	4	0.124955	0.851922	4	0.0804547
8683	CN923170	0.341029	2	0.0608966	0.28727	4	0.0167017	0.285866	4	0.0151562	0.336534	4	0.0512104	0.409117	3	0.11155	0.287888	4	0.0391494	0.348444	4	0.0877508	0.343603	4	0.0303394
8684	CN923171	0.473414	2	0.0624552	0.47719	4	0.0885492	0.523406	4	0.044632	0.440862	4	0.00635671	0.407765	4	0.0327618	0.442985	3	0.036164	0.461092	4	0.0578104	0.322953	4	0.0277752
8812	CN923260	0.305619	2	0.00173713	0.380509	3	0.0691054	0.393052	3	0.0475571	0.322714	4	0.0591895	0.341558	4	0.042892	0.388213	4	0.052454	0.397275	3	0.0252669	0.412545	2	0.014962
8818	CN923264	0.158309	2	0.0368709	0.202377	3	0.0258406	0.168875	4	0.0240445	0.283351	3	0.0637416	0.17648	3	0.0350182	0.171057	2	0.001291	0.182434	3	0.0219394	0.204195	2	0.0500489
8829	EB108296	0.466852	2	0.00944339	0.444124	4	0.110382	0.371145	4	0.0643948	0.401645	4	0.0815801	0.476627	4	0.0527623	0.486053	4	0.056257	0.536214	4	0.100011	0.49208	3	0.0489713
8889	CN923316	0.87062	1	#DIV/0!	0.327906	4	0.0311301	0.422177	4	0.0422656	0.329286	3	0.00243381	0.305115	3	0.0593826	0.41468	4	0.0405034	0.387449	4	0.0427342	0.292205	3	0.019568
8956	CN923362	0.718766	2	0.14471	0.943743	4	0.192322	0.66452	4	0.0635343	0.597272	3	0.0560684	0.631025	3	0.111588	0.579671	4	0.123519	0.879905	3	0.163285	0.69818	4	0.134911
9080	CN923449	0.224777	2	0.00657075	0.357581	4	0.133211	0.230971	3	0.038438	0.241591	3	0.0625292	0.182984	3	0.0292004	0.202936	4	0.0355131	0.252104	4	0.0210788	0.326671	4	0.0606558
9104	CN923466	0.427487	2	0.0571734	0.452392	4	0.0563657	0.508545	4	0.024943	0.500705	4	0.0291395	0.462914	4	0.0826754	0.430736	4	0.035816	0.613275	4	0.0633486	0.530579	4	0.0405051
9146	EB108378	1.852	2	0.686141	3.47673	4	1.22922	2.57995	4	0.143009	1.54387	3	0.183579	2.31165	4	0.518651	2.46588	4	0.538683	3.28453	4	0.247256	2.35754	4	1.00541
9154	CN923500	1.55894	2	0.13309	3.0102	4	0.196118	2.58656	4	0.299992	3.53375	4	0.666248	2.18898	4	0.505612	1.60931	3	0.0999272	2.54849	4	0.180018	1.69312	4	0.174338
9187	EB108388	0.343345	1	#DIV/0!	0.255902	3	0.0176407	0.292105	4	0.0175997	0.221608	4	0.0184901	0.224353	4	0.00955451	0.201977	4	0.012087	0.337459	4	0.0601741	0.235502	4	0.0086457
9243	CN923563	1.75513	2	0.332428	1.53703	4	0.350027	1.54335	4	0.201231	1.15342	3	0.369581	0.939858	3	0.401479	1.03297	4	0.17994	1.37387	4	0.106578	0.869017	3	0.0852796
9257	EB108406	9.24964	2	0.523359	7.74997	4	1.24059	4.58303	4	0.824546	5.27985	4	0.798343	5.30084	4	1.56808	3.82473	4	1.01354	3.5143	3	0.0874306	3.42849	4	0.721884
9280	CN923590	0.300492	2	0.0613577	0.385862	4	0.0241205	0.379902	4	0.0657087	0.413069	2	0.108128	0.327608	4	0.0186946	0.344085	4	0.044243	0.490814	3	0.00853101	0.400709	4	0.0480102
9294	EB108413	0.244774	1	#DIV/0!	0.19462	3	0.015709	0.185744	3	0.00970465	0.219871	3	0.0313877	0.21507	4	0.0267255	0.338844	3	0.0195001	0.245299	3	0.0110083	0.268892	3	0.0518796
9301	CN923608	0.795263	2	0.00635552	0.952962	4	0.158367	0.911211	4	0.0697748	1.05171	4	0.0620243	1.3212	4	0.11697	1.54049	4	0.164884	1.32868	4	0.151255	2.6317	4	0.899394
9351	CN923647	0.258866	2	0.0122988	0.249677	3	0.015571	0.283535	4	0.0216129	0.373186	4	0.0509038	0.338704	2	0.058817	0.42323	4	0.038171	0.610077	4	0.120614	0.583318	2	0.0301353
9396	CN923679	0.63936	2	0.0327275	0.778874	4	0.0600265	0.81993	4	0.0467421	0.89551	4	0.260472	0.650506	3	0.143985	0.65426	3	0.15907	0.836633	4	0.0717248	0.836707	4	0.154499
9431	CN923711	0.557964	2	0.0480415	0.364892	4	0.0374065	0.373621	4	0.0197951	0.426731	4	0.0451777	0.407511	4	0.0632467	0.417494	4	0.0449544	0.432188	4	0.0838097	0.396986	4	0.0196774
9452	CN923729	0.373588	2	0.0486451	0.363812	4	0.0560568	0.33179	4	0.0326895	0.310204	3	0.079222	0.343038	2	0.101515	0.33957	2	0.0236923	0.307299	3	0.0346665	0.28001	3	0.0294237
9462	CN923736	0.468379	1	#DIV/0!	0.415528	4	0.0621026	0.339714	4	0.0129032	0.350932	3	0.00197662	0.352516	3	0.0610983	0.263243	4	0.0128282	0.419317	3	0.0503814	0.313491	4	0.0496646
9467	EB108444	0.379499	2	0.0173924	0.576797	3	0.286116	0.357144	3	0.0504447	0.486684	3	0.158681	0.394311	4	0.0412549	0.545421	2	0.236127	0.4857	3	0.104531	0.411697	3	0.0443338
9511	EB108457	0.289288	2	0.0301693	0.33689	4	0.0753109	0.369253	4	0.0698089	0.26002	3	0.0271798	0.268518	3	0.0529597	0.311139	4	0.0346031	0.334985	4	0.0512888	0.299892	4	0.045197
9609	CN923843	2.32445	2	0.527521	1.47078	4	0.280479	1.82701	4	0.0746607	1.78315	4	0.075291	1.73272	4	0.087951	2.21646	4	0.158797	2.37516	4	0.454418	1.85634	4	0.551969
9617	EB108477	0.596022	1	#DIV/0!	1.35644	4	0.278143	2.76737	4	0.555576	1.29609	4	0.0830624	0.377829	4	0.060614	0.312576	4	0.0576297	0.317228	4	0.0524286	0.252082	4	0.0546019
9650	CN923875	0.370525	2	0.00348218	0.28428	4	0.0228646	0.264042	4	0.00691902	0.262297	4	0.0374904	0.253457	4	0.0114898	0.235383	4	0.0338595	0.262336	3	0.0250431	0.39129	4	0.132646
9664	CN923885	0.46481	2	0.0518067	0.372078	4	0.0293913	0.468544	4	0.0647523	0.418246	4	0.0495802	0.441394	3	0.0323652	0.367137	4	0.0501462	0.387401	4	0.0482408	0.398209	4	0.0572125
9682	CN923896	0.914217	2	0.0352288	0.870122	4	0.277953	0.814172	4	0.0853285	0.799956	4	0.0541399	0.678031	4	0.0663134	0.808857	4	0.0743419	1.0066	4	0.103054	0.893442	4	0.0916522
9689	EB108497	0.159924	1	#DIV/0!	0.21566	3	0.0183174	0.194736	4	0.0128457	0.271593	1	#DIV/0!	0.262108	4	0.0350887	0.199448	4	0.0111801	0.160092	3	0.0191313	0.265104	1	#DIV/0!
9733	EB108507	0.225632	1	#DIV/0!	0.287052	4	0.0303576	0.268518	4	0.0103705	0.297104	4	0.0233062	0.301002	4	0.0247729	0.367234	4	0.0244383	0.302265	4	0.0145925	0.366692	3	0.106043
9765	CN923962	1.78886	2	0.543873	2.03381	4	0.222265	1.86356	4	0.172344	1.99696	4	0.234849	1.80243	3	0.320445	1.33948	4	0.199153	1.73441	4	0.0447302	1.8023	4	0.111543
9799	CN923988	0.574289	1	#DIV/0!	0.456319	4	0.0753851	0.492346	4	0.0665248	0.374707	4	0.068997	0.31041	4	0.0340047	0.601614	4	0.176529	0.64038	4	0.146541	0.462006	4	0.0670122
9884	CN924054	0.457337	2	0.00279856	0.474326	4	0.0872817	0.416187	4	0.0186635	0.360279	4	0.0485422	0.30795	4	0.013685	0.340184	4	0.0713427	0.491364	4	0.0594386	0.431647	4	0.0837581
9931	CN924088	0.423845	2	0.0753186	0.480745	4	0.0674371	0.522895	4	0.0271796	0.462452	3	0.0449717	0.471239	4	0.0674135	0.594129	3	0.0675429	0.561786	2	0.18418	0.548543	4	0.0905042
9975	CN924118	0.246685	1	#DIV/0!	0.200093	4	0.00854068	0.233557	4	0.0126785	0.191918	4	0.012571	0.225709	4	0.061939	0.210317	3	0.0181687	0.238171	3	0.0228401	0.26181	3	0.074409
9993	EB108565	4.20737	2	0.777797	4.68729	4	0.767834	4.84077	4	0.556966	4.9527	3	0.176121	3.67071	4	0.843209	4.73065	4	0.832643	3.94373	4	0.583462	3.61364	4	0.223151
10017	CN924144	0.606682	2	0.109146	1.04858	4	0.228139	1.14066	4	0.214443	0.923275	4	0.152879	0.930962	3	0.0978458	1.0018	3	0.0481732	0.706739	4	0.0965405	0.631175	4	0.120462
10055	EB108578	0.229237	2	0.0418462	0.299209	4	0.0244702	0.372628	4	0.0398902	0.54266	4	0.177467	0.24569	4	0.0198091	0.442396	3	0.126091	0.431275	3	0.100475	0.490932	3	0.188123
10070	CN924184	0.396366	2	0.0161675	0.406878	4	0.0461623	0.37398	4	0.0270915	0.432867	4	0.0538462	0.311534	4	0.0280814	0.339562	4	0.0130361	0.427367	4	0.0516633	0.426774	4	0.0411855
10088	CN924195	0.555322	2	0.0536756	0.527582	4	0.0624845	0.527125	4	0.0445189	0.676163	4	0.112236	0.309695	4	0.0310898	0.580642	3	0.0707579	0.643633	3	0.0774623	0.577078	4	0.0838099
10105	EB108593	7.60367	2	1.64597	11.7064	4	1.06853	9.55336	4	0.81864	8.89874	1	#DIV/0!	8.04346	4	1.29606	3.65626	3	0.40439	1.71418	2	0.0494472	2.35487	4	0.290846
10406	EB108657	6.37827	2	1.76157	6.28691	4	0.698855	5.87821	4	0.49484	5.60566	4	0.259726	6.82548	4	1.79388	9.67614	4	1.74338	8.49527	4	1.04785	10.193	4	0.273645
10409	CN924417	0.319811	2	0.00751876	0.294063	4	0.0731677	0.249662	4	0.0148659	0.283176	2	0.0821165	0.209808	3	0.0531845	0.22956	3	0.0184336	0.259005	3	0.0268896	0.227563	3	0.0302076
10416	CN924422	0.284832	2	0.0120041	0.243065	4	0.0227827	0.225795	4	0.0128813	0.237812	4	0.0339517	0.34743	4	0.0394586	0.24839	3	0.0224971	0.307699	4	0.0408035	0.296757	4	0.0324146
10418	CN924423	0.228434	1	#DIV/0!	0.28835	4	0.0310519	0.321257	4	0.0301368	0.261798	3	0.0577844	0.27911	2	0.00772334	0.3624	4	0.0397313	0.332582	4	0.0398695	0.403159	2	0.0757248
10476	CN924469	1.06896	2	0.0875467	0.973279	4	0.0548058	1.0841	4	0.159083	1.35745	4	0.0455384	0.894068	4	0.0607322	1.0945	3	0.075087	0.920923	3	0.146278	1.24209	4	0.284649
10579	CN924552	1.12353	2	0.0206728	0.969293	4	0.169855	1.0001	4	0.101906	0.803696	4	0.0827008	0.699194	4	0.0819774	0.994617	4	0.154715	1.57285	4	0.0610139	1.1997	3	0.513401
10595	CN924566	15.9408	2	4.78576	18.7579	4	0.951615	13.1304	4	2.16913	18.4652	4	3.69324	20.6119	4	5.80231	23.9966	4	4.40059	31.6589	4	0.64927	23.1219	3	6.7001
10703	CN924654	0.66165	2	0.069541	0.506692	4	0.112985	0.507561	4	0.0333433	0.616934	3	0.134514	0.454938	4	0.0628808	0.354593	4	0.0476519	0.51031	2	0.0034987	0.514337	4	0.113167
10760	CN924701	0.179569	2	0.00965152	0.211517	2	0.0320769	0.155309	2	0.0274908	0.129152	1	#DIV/0!	0.155306	1	#DIV/0!	#DIV/0!	0	#DIV/0!	0.287639	2	0.010342	#DIV/0!	0	#DIV/0!
10778	CN924718	0.346523	2	0.0861563	0.214449	4	0.0286148	0.249898	4	0.0212337	0.260288	4	0.0298101	0.287172	4	0.0493886	0.236006	4	0.042956	0.333603	3	0.0812614	0.261791	4	0.0472219
10809	CN924744	0.253516	2	0.102821	0.284929	2	0.0465144	0.178555	3	0.0306312	0.236283	3	0.0313439	0.220832	4	0.0354968	0.202515	3	0.0185523	0.204318	4	0.0233422	0.212827	2	0.109285
10815	EB108718	1.78794	1	#DIV/0!	1.82153	4	0.364047	1.58654	3	0.0340066	2.24549	4	0.870189	2.73419	4	0.775423	1.87878	4	0.873611	1.18523	4	0.168065	1.10573	4	0.317947
10915	CN924815	0.406359	2	0.123177	0.344177	4	0.0679025	0.534014	4	0.0879674	0.389451	3	0.0524618	0.389791	3	0.104585	0.531782	4	0.112477	0.501015	4	0.163146	0.618626	4	0.0885073
10977	CN924856	0.164127	2	0.0153547	0.24962	4	0.0533829	0.199238	4	0.0148386	0.198809	3	0.0328285	0.223623	3	0.012242	0.156435	2	0.0181686	0.228409	3	0.037043	0.347309	2	0.146354
11011	EB108818	0.616457	2	0.0994355	0.555108	4	0.0871068	0.664509	4	0.0576756	0.634801	4	0.029433	0.476774	3	0.0457989	0.673334	4	0.0416122	0.805782	4	0.0288134	0.54033	4	0.146588
11020	EB108820	1.16251	2	0.191132	1.40858	4	0.0811	1.08953	4	0.0318627	1.05829	2	0.0520809	1.00884	4	0.155501	0.922624	3	0.159298	1.22922	2	0.032318	1.0558	4	0.0990294
11023	EB108823	0.1975	2	0.0384961	0.200694	3	0.0427234	0.199044	3	0.0212821	0.223135	2	0.00213349	0.28572	3	0.0528914	0.219344	1	#DIV/0!	0.17876	1	#DIV/0!	0.215952	2	0.0409736
11031	CN929414	0.276768	2	0.0531976	0.330269	4	0.0290697	0.234363	4	0.0260786	0.222646	3	0.0304631	0.390055	4	0.0756673	0.358803	3	0.0628455	0.282647	3	0.0314333	0.315041	4	0.0355414
11032	CN929415	0.182869	2	0.0284138	0.255456	4	0.0207943	0.22577	4	0.0154315	0.271638	4	0.0312525	0.301092	3	0.0603272	0.210737	3	0.0512335	0.254638	4	0.05127	0.234406	4	0.0132313
11035	EB108825	2.14017	1	#DIV/0!	1.85052	4	0.32365	2.72034	4	0.186804	2.65817	4	0.503756	2.87646	3	0.688385	2.00979	3	0.167781	2.13962	4	0.173463	1.8452	4	0.47388
11037	CN929419	0.615517	2	0.0480944	0.584971	4	0.0767285	0.515872	4	0.0418173	0.472939	4	0.0355386	0.699784	4	0.0421552	0.780305	4	0.141318	0.878632	4	0.137336	0.689938	4	0.229917
11048	EB108828	2.46169	2	0.835488	5.5277	4	0.518647	3.17914	4	0.466098	4.32055	3	0.365399	8.05756	4	0.904996	11.3377	3	0.230313	2.33607	2	0.381912	2.01105	4	0.221685
11053	EB108831	0.458716	2	0.102035	0.537361	3	0.0621775	0.504146	4	0.0232248	0.460431	3	0.0270163	0.330622	2	0.0456273	0.308853	3	0.00954264	0.350422	4	0.026418	0.402784	4	0.0845248
11055	EB108832	0.764876	1	#DIV/0!	0.427326	4	0.0612302	0.4481	4	0.0201893	0.39111	4	0.0594865	0.400864	3	0.0183293	0.372775	4	0.071517	0.363826	4	0.0210832	0.408268	4	0.0687503
11062	CN929435	2.74642	2	0.883053	6.21857	4	0.979776	5.32109	4	0.2558	5.15679	4	0.560981	5.79155	4	0.559075	6.72588	4	0.407724	7.74837	4	0.798287	10.3344	4	1.10936
11071	EB108837	0.548104	2	0.0736027	0.254843	4	0.0151647	0.27845	4	0.0430872	0.326308	3	0.0227644	0.243166	3	0.037874	0.372711	4	0.0485243	0.219929	2	0.0562305	0.195627	2	0.0613922
11073	EB108838	0.379008	1	#DIV/0!	0.360877	3	0.0589941	0.471582	4	0.0445451	0.435896	4	0.0460835	0.445332	4	0.0580073	0.647203	3	0.154458	0.46271	3	0.0386363	0.453577	3	0.0768973
11081	EB108842	10.6482	2	2.06887	15.9774	4	3.48685	10.4758	4	1.35398	6.29766	4	0.914187	9.73568	4	2.84177	12.7605	3	3.91807	22.2433	2	4.88812	15.1881	4	6.43122
11084	EB108843	14.4449	1	#DIV/0!	14.448	4	3.03432	19.3608	4	2.16591	15.355	3	4.28518	25.0239	3	1.73643	28.3258	4	7.51525	20.6057	3	3.13488	6.61871	3	3.32854
11086	CN929450	#DIV/0!	0	#DIV/0!	#DIV/0!	0	#DIV/0!	#DIV/0!	0	#DIV/0!	#DIV/0!	0	#DIV/0!	0.261579	1	#DIV/0!	0.19903	2	0.0287484	0.229517	2	0.00678783	0.267224	2	0.122276
11091	CN929453	0.462942	2	0.110966	0.546843	4	0.072102	0.485483	4	0.0554069	0.361414	4	0.0329517	0.58026	4	0.128259	0.600088	3	0.0878986	0.463568	4	0.0294832	0.466224	3	0.0241451
11121	CN929478	0.305225	2	0.00472829	0.340376	3	0.0477833	0.36841	2	0.00909494	0.262811	2	0.0561715	0.353888	3	0.0478465	0.355791	1	#DIV/0!	0.357227	4	0.0249221	0.63462	2	0.161031
11137	CN929488	#DIV/0!	0	#DIV/0!	0.6997	2	0.0372827	0.377925	2	0.0715183	0.444354	3	0.0578622	0.661298	4	0.0611936	0.44638	4	0.0327471	0.401937	4	0.0337833	0.333156	4	0.0716297
11145	CN929494	0.300107	2	0.0981792	0.291591	3	0.0125625	0.327918	4	0.0351259	0.35856	2	0.0726465	0.316512	4	0.0401345	0.373983	3	0.0254322	0.305987	4	0.0269141	0.305094	3	0.0575541
11147	CN929496	3.94613	2	0.279449	2.91594	4	0.338431	3.80259	4	0.144707	3.27023	4	0.235915	2.88782	4	0.272999	4.1311	4	0.691879	3.48894	4	0.555374	2.8129	4	0.838788
11157	CN929504	0.133986	2	0.0147019	0.143577	2	0.0148371	0.167548	3	0.0106688	0.194631	1	#DIV/0!	0.226222	1	#DIV/0!	0.136965	1	#DIV/0!	0.153906	2	0.00497197	0.204252	1	#DIV/0!
11158	CN929505	0.659844	2	0.018814	0.429786	4	0.092337	0.524972	4	0.0494102	0.527161	4	0.0598788	0.318491	4	0.0291829	0.341084	3	0.0898064	0.613746	4	0.081138	0.613164	3	0.117256
11160	CN929507	0.90967	2	0.192598	0.983224	4	0.153244	0.9196	4	0.0399153	0.787473	3	0.083067	0.763654	4	0.109475	0.846458	4	0.160887	1.08812	3	0.103763	0.840235	4	0.165545
11165	EB108863	0.197611	2	0.00520773	0.265553	4	0.0602824	0.192689	3	0.0107295	0.195282	4	0.0144033	0.18691	4	0.0164285	0.234878	4	0.0161047	0.247275	3	0.0191311	0.232211	2	0.0604873
11169	CN929513	0.424256	2	0.00816992	0.219205	4	0.0208245	0.253646	4	0.0382169	0.246963	4	0.0266764	0.192408	4	0.0166899	0.218045	4	0.00717742	0.249719	3	0.0125447	0.357212	4	0.0789986
11183	EB108870	0.390032	2	0.0121302	0.372055	4	0.0281108	0.409615	4	0.0436553	0.590006	4	0.168895	0.462229	4	0.0608073	0.580492	3	0.0388046	0.594531	4	0.116417	0.539397	4	0.0964782
11186	CN929522	1.02186	2	0.0412742	1.00564	4	0.114475	1.10291	4	0.154576	1.03878	4	0.117574	0.89938	2	0.107092	1.26366	4	0.099187	1.04733	3	0.117968	0.45772	3	0.136128
11200	EB108874	1.05288	2	0.395078	1.01552	4	0.14522	0.892461	4	0.0970841	0.987187	2	0.0219339	0.95175	4	0.0889068	1.18979	3	0.100412	1.6326	2	0.083881	1.9558	4	0.363356
11209	CN929537	0.235566	2	0.0278522	0.346005	4	0.0813848	0.27039	4	0.0196606	0.254648	3	0.0352266	0.232799	3	0.0300134	0.236412	4	0.0122668	0.235427	4	0.0167468	0.445971	3	0.167011
11218	CN929543	0.494459	2	0.0282847	0.300733	4	0.0403427	0.359611	3	0.0139093	0.37282	4	0.0330749	0.263531	4	0.050145	0.293856	4	0.0374742	0.388599	4	0.032732	0.413525	2	0.0960147
11220	CN929545	0.393718	1	#DIV/0!	0.255656	3	0.0405768	0.252755	4	0.0325601	0.289765	3	0.0170372	0.583697	2	0.135369	0.489649	3	0.188186	0.424195	3	0.0521578	0.313682	3	0.0413444
11235	CN929555	0.544857	2	0.124606	0.675916	3	0.226026	1.10411	4	0.144606	0.858933	4	0.171671	0.770847	3	0.185414	0.724164	4	0.076994	0.548756	4	0.0928427	0.384383	4	0.0473467
11240	CN929559	0.263991	1	#DIV/0!	0.287249	3	0.040856	0.259158	4	0.02329	0.287384	2	0.0506291	0.304545	3	0.0395167	0.328316	4	0.028819	0.301149	3	0.0303037	0.342703	2	0.144555
11264	CN929573	1.67804	2	0.210422	0.826224	4	0.194174	0.867059	4	0.0913865	0.959239	4	0.0661341	0.79253	4	0.0754758	1.20134	4	0.0830289	1.11288	4	0.167615	1.24812	4	0.231196
11266	CN929574	1.61605	2	0.636272	1.1223	4	0.114867	1.07693	4	0.205187	0.806628	4	0.0676966	1.08301	4	0.0353247	1.05062	4	0.192877	1.41466	4	0.257482	1.14102	4	0.237591
11270	CN929577	0.667159	2	0.0195394	0.797178	4	0.110511	0.634625	4	0.139083	0.563174	3	0.114663	0.560055	2	0.0135805	0.863576	2	0.180068	0.978711	4	0.0759208	0.449574	3	0.200398
11294	CN929594	1.32786	2	0.197644	0.92813	4	0.105669	0.924907	4	0.0630155	0.76521	4	0.0928713	0.854821	4	0.185316	1.01758	4	0.094114	0.884196	4	0.0472168	0.585422	3	0.111894
11300	CN929599	20.209	2	0.361851	25.1404	4	3.68807	27.6691	4	2.88911	23.3072	4	0.840982	22.9214	3	2.82493	23.3616	4	2.21748	32.6018	4	8.23678	21.3416	3	7.39554
11316	CN929612	0.849217	2	0.0961379	1.08235	3	0.230946	0.663892	4	0.0583723	0.535781	3	0.0802613	0.776574	3	0.279947	0.844654	3	0.0707661	0.742643	3	0.0499664	0.425604	3	0.106636
11327	CN929620	0.437825	2	0.107924	0.385293	4	0.06599	0.371033	3	0.0740677	0.303771	4	0.0911478	0.469549	3	0.0748585	0.552674	4	0.100034	0.45274	3	0.0726844	0.388119	3	0.0859739
11347	CN929633	0.510868	2	0.028577	0.489113	4	0.0739764	0.469062	3	0.0719122	0.449608	4	0.0955679	0.454254	2	0.0357089	0.436349	2	0.0379992	0.485158	4	0.100791	0.474901	4	0.0833396
11352	EB108917	0.382863	2	0.0515135	0.404545	4	0.0126535	0.360971	4	0.0493088	0.380297	4	0.0545451	0.384638	4	0.0169394	0.395575	4	0.0612454	0.474688	4	0.0631828	0.501306	4	0.0558067
11354	CN929638	0.857335	2	0.0742479	0.82017	4	0.126908	0.735911	4	0.0780846	0.844857	4	0.181042	0.79592	4	0.0845759	1.09396	4	0.10954	0.887841	4	0.198436	0.928413	2	0.345139
11358	CN929639	#DIV/0!	0	#DIV/0!	0.173437	3	0.0238418	0.222552	4	0.0111573	0.237089	2	0.0551244	0.207399	2	0.0475182	0.184665	3	0.0460534	0.221401	4	0.0390408	0.428511	2	0.195835
11387	CN929662	0.616505	1	#DIV/0!	5.65132	3	0.538957	4.93261	3	0.465017	5.15244	3	0.39516	7.68472	4	2.46441	1.88825	3	0.659981	3.47204	4	0.543655	3.98325	4	0.800289
11397	EB108928	1.29458	2	0.00937005	0.931187	4	0.162914	0.873616	4	0.121691	0.756938	3	0.04763	0.932651	3	0.0595893	1.09766	4	0.110196	1.16491	4	0.0895694	0.966245	4	0.245584
11401	CN929672	25.0533	1	#DIV/0!	38.4777	4	1.4074	29.7461	4	4.56154	31.5313	4	2.47076	30.6562	4	2.93236	29.2698	4	2.69701	38.8396	4	8.40584	27.0177	4	3.67681
11404	CN929675	0.548753	2	0.0778202	0.595858	4	0.0890299	0.560856	4	0.0444378	0.755451	4	0.163685	0.690076	4	0.107092	0.626309	4	0.154764	0.852546	4	0.134602	0.743737	2	0.230257
11409	CN929678	0.513438	2	0.231732	0.60968	4	0.0370855	0.563456	4	0.0539667	0.493179	4	0.0937662	0.67465	4	0.0845931	0.790572	3	0.0176246	0.681897	4	0.0526481	0.653594	4	0.133954
11444	CN929704	0.918926	2	0.0766287	0.734108	4	0.306536	0.57225	4	0.0656355	0.473058	4	0.102086	0.590475	4	0.0496577	0.618928	4	0.14679	0.945819	3	0.173699	1.33377	4	0.223477
11452	EB108943	0.693425	1	#DIV/0!	0.544304	4	0.13477	0.516364	4	0.0311325	0.649499	3	0.0293054	0.702286	3	0.120897	0.675734	4	0.110992	0.640348	4	0.0798221	0.719718	3	0.282847
11453	CN929710	0.398959	2	0.0300431	0.285736	4	0.0161899	0.303369	4	0.0222726	0.34996	3	0.101272	0.298293	3	0.0166225	0.27113	3	0.0417909	0.283889	3	0.0204779	0.292516	4	0.0318055
11456	EB108945	0.476438	2	0.139774	0.4711	4	0.10018	0.545023	4	0.0534853	0.602862	4	0.0930969	1.01558	4	0.219192	0.597469	4	0.0455891	0.516456	4	0.0490834	0.320455	4	0.0571837
11458	CN929713	0.958579	2	0.310859	0.618115	4	0.0610904	0.629063	4	0.0460527	0.796578	4	0.0937488	0.929413	4	0.144327	0.78127	3	0.168164	1.02056	4	0.020636	1.1078	4	0.133325
11469	CN929720	#DIV/0!	0	#DIV/0!	0.243916	3	0.0510348	0.26027	1	#DIV/0!	0.189754	1	#DIV/0!	0.197717	1	#DIV/0!	0.262856	1	#DIV/0!	0.230398	2	0.0194365	0.223084	2	0.00608652
11479	CN929728	0.196611	2	0.0362434	0.183377	2	0.038413	0.21853	2	0.0239337	0.173346	3	0.0224986	0.182147	1	#DIV/0!	0.168452	1	#DIV/0!	0.215474	3	0.00627003	0.182819	2	0.0534137
11485	CN929733	0.633031	2	0.0363372	0.537031	4	0.018497	0.509145	4	0.0576314	0.521456	4	0.128555	0.472541	4	0.0478904	0.497433	4	0.0565113	0.579538	3	0.127181	0.445611	4	0.0609771
11488	CN929735	1.51215	2	0.376919	1.06732	4	0.225706	1.19885	4	0.159369	1.09957	4	0.199244	0.95624	3	0.134765	1.0373	4	0.240686	1.73979	4	0.122092	1.38749	4	0.356182
11511	EB108963	0.743423	1	#DIV/0!	1.88813	4	0.356083	1.32405	4	0.294201	1.62918	4	0.317905	1.05503	4	0.0704687	1.42387	4	0.540589	0.497769	4	0.038799	0.355231	3	0.0326211
11521	EB108965	1.303	2	0.164493	1.02459	4	0.124275	0.711312	4	0.0621951	0.647505	3	0.0416502	0.953451	3	0.151882	0.761758	4	0.113188	0.875026	3	0.220973	0.722655	4	0.0886189
11571	CN929785	0.196792	2	0.00644701	0.244819	4	0.0243757	0.213668	4	0.0163344	0.226464	3	0.0351921	0.229492	3	0.0414186	0.291025	3	0.0286453	0.178984	4	0.0126457	0.213765	3	0.0239568
11595	CN929803	11.9535	2	0.45595	13.4434	4	2.94481	12.0661	4	0.877186	13.4337	4	1.76682	15.0129	4	3.60069	18.1823	3	6.40365	14.1147	4	0.386586	7.92682	3	1.87275
11598	CN929806	0.732612	2	0.114562	1.00239	4	0.110237	0.769216	4	0.0545352	0.702845	4	0.0618847	0.896338	4	0.156755	0.748953	4	0.0785614	0.900804	4	0.0533729	0.796436	4	0.220355
11610	CN929814	2.23117	2	0.708229	2.29363	4	0.464007	2.39174	4	0.31211	2.37788	4	0.155265	2.5851	4	0.506088	3.00308	2	0.14921	2.39862	4	0.344975	1.73451	3	0.680034
11613	CN929817	0.459932	2	0.0694985	0.37693	4	0.0348944	0.403009	4	0.025638	0.303017	3	0.0407359	0.421825	2	0.0666665	0.711969	3	0.113585	0.492439	3	0.0265384	0.638475	2	0.0297957
11620	EB108999	0.336224	1	#DIV/0!	0.481184	3	0.0504877	0.507985	2	0.0640618	0.535194	3	0.132145	0.649669	2	0.141932	0.731859	3	0.0984293	0.78454	3	0.0696938	0.617592	4	0.202005
11629	EB109003	0.421141	2	0.0409746	0.306125	4	0.0183951	0.329408	3	0.0291599	0.28051	4	0.0322372	0.383242	4	0.0461448	0.47925	4	0.0105302	0.570813	4	0.0756369	0.582844	4	0.0513926
11633	CN929826	0.63356	1	#DIV/0!	0.738167	4	0.21607	0.811094	4	0.157512	0.558586	4	0.0795961	0.3975	4	0.0224852	0.443419	4	0.101439	0.694135	3	0.0923327	0.326064	4	0.042843
11639	EB109009	2.05568	2	0.340918	1.91906	4	0.281374	1.31474	4	0.229289	1.41436	4	0.120088	4.81944	3	1.95233	1.38849	3	0.250996	1.70384	4	0.0928379	1.58284	4	0.33879
11643	EB109010	0.307524	2	0.0171073	0.394947	4	0.0522608	0.304578	4	0.0223176	0.364123	4	0.0543852	0.40464	3	0.00848362	0.464616	1	#DIV/0!	0.829766	4	0.0762251	1.50791	4	0.308456
11668	EB109017	0.847586	2	0.504186	0.874664	4	0.205512	0.768904	4	0.0828565	0.834562	4	0.112298	1.22495	3	0.331582	0.933899	4	0.209681	0.829725	4	0.0905049	0.939764	2	0.0370227
11673	EB109020	1.51686	2	0.102646	1.41567	4	0.106417	2.21904	4	0.259963	1.93038	3	0.141434	1.80892	3	0.210121	2.74315	4	0.677666	1.31162	4	0.264265	1.53878	4	0.119255
11680	CN929856	0.209299	2	0.083043	0.239146	4	0.027396	0.23204	4	0.0230229	0.167557	3	0.00791733	0.261481	3	0.027703	0.275308	3	0.0594075	0.242705	4	0.0637749	0.280047	3	0.0736456
11686	EB109024	1.28586	2	0.121847	1.34683	4	0.0906728	1.38011	4	0.208419	1.41612	4	0.239707	0.959118	4	0.0572832	1.05009	4	0.219908	1.04331	4	0.194314	0.629736	4	0.100363
11692	CN929861	0.370566	1	#DIV/0!	0.328627	4	0.0415884	0.372629	4	0.0219582	0.369352	3	0.0305798	0.339941	2	0.0240842	0.319702	4	0.0218756	0.432363	4	0.0196541	0.392336	4	0.0574058
11693	CN929862	0.353456	2	0.0397925	0.464766	4	0.116486	0.363969	2	0.0794307	0.461825	4	0.0436904	0.345989	3	0.0795661	0.413502	4	0.0607156	0.462754	3	0.0310876	0.372672	3	0.0117233
11694	CN929863	0.417192	2	0.202834	0.312702	4	0.0399555	0.45425	4	0.08744	0.401851	4	0.039246	1.92673	4	1.09253	0.479653	4	0.076571	0.459871	3	0.14	0.307279	2	0.0547243
11697	CN929866	1.57403	2	0.294433	0.890684	4	0.166391	0.821428	4	0.0878553	0.971379	4	0.189583	1.35326	3	0.24857	0.876259	4	0.277715	1.14402	4	0.1628	1.03992	4	0.26022
11700	CN929868	0.266699	2	0.0866771	0.607846	4	0.108253	0.434601	4	0.0394998	0.4364	2	0.0518543	0.288004	3	0.0203212	0.292196	3	0.0287804	0.306944	3	0.0367912	0.37307	1	#DIV/0!
11702	CN929869	26.1569	2	0.811281	29.1827	4	3.42579	32.3427	4	1.22833	29.3871	4	3.31151	17.9827	3	2.60685	26.0657	4	3.54235	31.4128	4	3.22546	23.7369	4	1.61276
11706	CN929872	0.181132	2	0.0642358	0.201009	4	0.0565115	0.224859	4	0.0225057	0.19695	2	0.0457147	0.204807	2	0.0255449	0.341896	3	0.0945495	0.261218	3	0.0192439	0.269275	3	0.00970562
11711	CN929875	0.376039	2	0.0678275	0.417859	4	0.0489838	0.381975	4	0.00161241	0.275308	3	0.00609913	0.351955	3	0.0384258	0.313565	4	0.0276785	0.354156	4	0.0234692	0.341834	4	0.02948
11712	CN929876	0.842339	2	0.0706009	0.485601	4	0.0890147	0.7088	4	0.078593	0.625342	4	0.173731	0.625238	4	0.0995685	1.13772	4	0.482058	1.21599	4	0.136287	0.962199	4	0.0850018
11716	EB109032	0.19916	2	0.0313274	0.262121	2	0.0868536	0.175321	4	0.0257632	0.168745	3	0.0168703	0.174031	3	0.0170931	0.160153	3	0.0138256	0.185215	4	0.0122158	0.211571	3	0.048562
11721	CN929882	0.226414	1	#DIV/0!	0.301417	3	0.0143047	0.25526	3	0.0109359	0.335832	2	0.000974727	0.382566	3	0.0791058	0.330373	4	0.0569463	0.367172	4	0.0722158	0.46282	3	0.125111
11731	CN929886	0.323102	2	0.184252	0.234827	3	0.0462941	0.192557	3	0.0324958	0.304828	1	#DIV/0!	0.224584	3	0.0131457	0.214135	2	0.0793032	0.32432	2	0.103176	0.205611	2	0.0678056
11732	CN929887	5.68359	2	0.324234	4.8063	4	0.500545	4.70282	4	0.17237	4.26912	4	0.936455	5.3089	4	0.712184	5.23371	4	0.435549	4.39607	4	0.545153	9.27084	3	3.39206
11743	CN929893	24.7917	2	4.65916	19.2497	4	4.43782	18.4728	4	2.66638	18.2366	4	3.72032	15.388	2	6.41491	18.3033	4	4.96773	24.0525	4	4.59181	17.7882	4	6.29669
11768	CN929911	0.559598	1	#DIV/0!	0.594632	3	0.0262207	0.471073	2	0.00490984	0.727575	3	0.109835	0.810875	3	0.0576035	0.770771	3	0.0332164	0.961832	2	0.0330903	0.751249	3	0.0871954
11779	CN929918	0.386454	2	0.0444714	0.421511	4	0.0513333	0.424278	4	0.0431386	0.354247	4	0.0562962	0.391012	3	0.0724395	0.54115	4	0.108524	0.685269	4	0.0565951	0.470029	3	0.0270898
11785	CN929924	2.30929	2	0.614708	0.939058	4	0.201527	1.10284	4	0.103752	0.931752	4	0.152964	1.24524	4	0.0840055	1.02233	3	0.224676	0.861015	4	0.0645937	0.349251	2	0.00522658
11793	CN929931	0.144874	2	0.00517082	0.086123	2	0.00860082	0.161591	3	0.0254221	0.235874	1	#DIV/0!	0.162265	1	#DIV/0!	#DIV/0!	0	#DIV/0!	0.183257	3	0.025451	0.23774	1	#DIV/0!
11796	CN929933	0.220189	1	#DIV/0!	0.262881	4	0.0254019	0.301315	4	0.0286404	0.204734	2	0.0179085	0.249858	4	0.0320752	0.227838	4	0.0340835	0.222463	3	0.0303714	0.485997	2	0.129471
11801	CN929936	0.918519	2	0.111855	1.30337	4	0.18135	1.25323	3	0.0671529	1.15052	4	0.137744	1.45873	4	0.192155	1.77209	4	0.36559	1.15213	4	0.173454	0.911573	4	0.33893
11802	CN929937	0.313648	1	#DIV/0!	0.293596	4	0.0110398	0.290805	4	0.0413013	0.266073	4	0.0340338	0.309723	4	0.0386647	0.226242	3	0.0179478	0.235688	4	0.0412048	0.339197	3	0.0232445
11806	EB109060	7.80339	2	0.628059	10.1885	2	1.46416	9.2709	4	1.22015	15.3961	3	3.45813	8.13362	4	1.36839	7.85907	4	1.23578	9.97338	4	0.985054	8.94753	4	1.60564
11811	CN929944	1.58209	2	0.0461352	0.685388	4	0.0286295	0.76147	4	0.0904233	0.88133	4	0.103556	0.68832	4	0.145083	0.798493	4	0.143153	0.930292	2	0.0669546	1.2986	3	0.124811
11815	CN929946	0.228973	2	0.0161449	0.226421	4	0.0160456	0.253076	4	0.0380437	0.269008	4	0.0400808	0.251022	4	0.0177297	0.267115	3	0.0401964	0.277395	4	0.0351693	0.244889	4	0.0411663
11817	CN929948	0.307131	2	0.0189106	0.276782	4	0.00952323	0.334998	4	0.00812272	0.30356	4	0.0386639	0.297433	2	0.0574263	0.256424	3	0.00214143	0.326498	3	0.020712	0.312854	4	0.0586709
11821	CN929952	0.237632	2	0.00943924	0.163682	4	0.0209643	0.197831	4	0.0102278	0.241701	4	0.0490341	0.221968	4	0.0152668	0.229848	3	0.0274092	0.244049	3	0.0250459	0.268082	3	0.0461146
11826	CN929954	0.640177	2	0.020056	0.585438	4	0.0741062	0.780673	4	0.0766026	0.82389	4	0.168319	0.589903	4	0.0369523	0.784518	4	0.124377	0.500184	4	0.12322	0.73799	4	0.158164
11830	CN929957	1.35544	2	0.471979	1.72881	4	0.23057	1.62636	4	0.14079	1.68281	4	0.229823	1.63315	3	0.513772	1.23392	3	0.151659	1.16314	3	0.140593	1.09996	4	0.246112
11831	CN929958	23.0589	2	1.72524	17.8436	4	1.86021	21.3833	4	1.34801	16.246	4	2.37571	12.8748	4	1.99001	15.9668	4	3.98331	15.8311	4	2.31048	10.6835	3	1.047
11838	CN929963	0.488922	2	0.112969	0.39551	4	0.0896578	0.381643	4	0.049961	0.421421	4	0.0744184	0.365264	4	0.0505395	0.43356	2	0.0897272	0.564339	3	0.11185	0.413068	3	0.0487313
11844	CN929969	0.191366	2	0.0264014	0.231089	3	0.0200418	0.233783	2	0.0218668	0.269748	3	0.0509316	0.232846	1	#DIV/0!	0.16996	3	0.0109427	0.210213	3	0.0398447	0.133544	2	0.0249913
11852	EB109071	39.2569	1	#DIV/0!	37.2931	4	0.745308	37.1553	4	1.30843	36.1557	4	2.46011	39.9739	4	2.99974	37.6447	4	1.8498	33.8749	4	1.25923	32.5851	3	3.28882
11853	EB109072	0.343176	2	0.116324	0.327797	2	0.00862198	0.371494	4	0.0269244	0.362801	2	0.0154698	0.294132	1	#DIV/0!	0.301701	1	#DIV/0!	0.182456	1	#DIV/0!	0.165428	2	0.0232703
11857	CN929976	14.5749	2	0.0736053	19.542	4	1.37592	25.4331	4	2.17577	32.364	4	6.93092	24.6624	3	2.11219	19.6121	3	1.40208	15.4875	4	1.79501	9.4377	4	1.49137
11858	CN929977	0.67085	2	0.0907555	1.64486	4	0.285065	1.10703	3	0.126626	1.09991	4	0.083154	1.06603	4	0.223053	0.826676	4	0.0533038	0.636683	4	0.115275	0.458177	4	0.0143289
11859	CN929978	0.201191	2	0.00750273	0.391442	3	0.0249355	0.23443	4	0.0305165	0.247887	2	0.00605653	0.207014	3	0.0411748	0.184547	3	0.0463344	0.214177	2	0.0597659	0.191137	3	0.0295357
11870	CN929983	0.86156	2	0.0682153	1.04858	4	0.233408	0.934371	4	0.062523	0.880776	4	0.0814088	0.594476	4	0.113989	0.776093	4	0.0857527	0.767079	4	0.111004	0.480559	4	0.0423045
11882	EB109083	0.559341	2	0.0321757	0.500347	3	0.0386798	0.671337	4	0.0307594	0.473074	3	0.0570206	0.345193	4	0.0269937	0.363849	3	0.0618441	0.326294	4	0.0298316	0.35162	2	0.0461598
11883	EB109084	1.04872	2	0.433857	0.877167	3	0.0597861	0.885654	3	0.10634	0.686835	3	0.0296412	1.0108	3	0.0741429	1.20838	4	0.0751595	0.80233	4	0.0859216	0.872916	4	0.260462
11887	CN929994	4.38717	2	0.259703	5.32288	3	0.845331	4.74099	3	0.603787	4.32741	4	0.369383	3.21501	4	0.559897	3.63753	4	0.475859	4.65258	2	0.253025	4.47385	3	1.65175
11890	EB109088	#DIV/0!	0	#DIV/0!	0.23851	3	0.0245651	0.464137	4	0.039669	0.40428	4	0.0448411	0.305197	4	0.00509436	0.270874	1	#DIV/0!	0.194101	2	0.0313619	0.119468	2	0.00593346
11892	EB109090	9.79267	2	1.54547	2.70484	4	0.302649	3.70175	4	0.3755	2.57422	4	0.595684	8.11477	4	2.25137	24.0763	4	5.94608	3.88234	3	1.41642	1.45626	4	0.55367
11896	CN929997	0.319608	1	#DIV/0!	0.369113	4	0.0230076	0.326101	4	0.0270444	0.446099	4	0.0547593	0.650789	3	0.116322	0.526499	3	0.0238406	0.607414	4	0.0605304	0.525606	3	0.117592
11902	CN929999	1.88558	2	0.309999	1.4956	4	0.322422	1.85892	4	0.115711	1.55511	4	0.145329	1.82797	4	0.348759	2.79809	4	0.542988	2.62691	4	0.278176	2.12838	4	0.613834
11913	CN930006	#DIV/0!	0	#DIV/0!	#DIV/0!	0	#DIV/0!	#DIV/0!	0	#DIV/0!	0.11089	1	#DIV/0!	#DIV/0!	0	#DIV/0!	#DIV/0!	0	#DIV/0!	0.26321	1	#DIV/0!	#DIV/0!	0	#DIV/0!
11914	CN930007	0.489125	2	0.0300578	0.669223	4	0.0700019	0.631345	4	0.0367596	0.656053	4	0.032574	0.554265	4	0.0824144	0.579081	3	0.061526	0.712325	3	0.0658221	0.745622	4	0.0814261
11933	CN930019	0.266521	2	0.0109871	0.232892	2	0.0326745	0.182516	4	0.0214239	0.305902	2	0.128322	0.164467	1	#DIV/0!	0.167072	1	#DIV/0!	0.230014	3	0.0485214	0.444165	2	0.0662979
11943	CN930026	#DIV/0!	0	#DIV/0!	1.43588	2	0.0520328	1.60598	2	0.107094	1.99251	2	0.255751	1.24309	2	0.564344	0.907607	2	0.162711	1.1783	2	0.0111848	0.969973	2	0.202733
11953	CN930034	5.11028	2	0.189919	10.417	4	0.862526	9.55434	4	0.630541	9.94164	4	1.31839	10.8582	4	1.94114	10.4733	4	3.03645	7.18103	3	1.27417	3.42548	3	1.48361
11961	CN930039	0.398985	2	0.159594	0.287409	4	0.0233523	0.290923	4	0.029442	0.305894	4	0.0206699	0.279598	3	0.0573036	0.242674	3	0.0285817	0.291341	4	0.023121	0.435377	4	0.0541628
11972	CN930044	4.07835	1	#DIV/0!	2.89404	4	0.728558	3.34998	4	0.71543	2.88725	4	0.316609	3.00653	4	0.529575	2.76147	3	0.647139	2.90274	3	0.532242	2.47452	4	0.56907
12037	CN930083	0.225283	2	0.0436622	0.276447	3	0.01585	0.218696	4	0.00683106	0.24787	1	#DIV/0!	0.256972	2	0.0397669	0.217606	2	0.0364207	0.34081	2	0.0334309	0.303765	3	0.0659351
12048	CN930092	0.307424	2	0.0373226	0.405515	3	0.0893616	0.39839	4	0.0501531	0.341978	3	0.021675	0.380271	4	0.00466978	0.387593	4	0.0212437	0.388925	4	0.0302049	0.489366	4	0.0203888
12051	CN930094	17.5309	2	7.5407	23.2342	4	4.39918	23.5861	4	2.9644	21.7058	4	4.30723	25.1066	2	1.30195	26.3799	4	2.39858	31.9103	4	3.83268	14.7898	4	3.1259
12063	CN930104	0.374253	2	0.00502528	0.372662	2	0.00274305	0.447045	4	0.0465349	0.342979	2	0.127015	0.375543	3	0.0296544	0.348265	4	0.0598631	0.502074	3	0.0853306	0.342123	4	0.0283321
12064	CN930105	0.27085	2	0.0311417	0.390469	3	0.031861	0.295556	4	0.0220779	0.300547	4	0.0214173	0.286111	4	0.0402394	0.349189	4	0.0321562	0.338647	4	0.0577286	0.405381	4	0.0423621
12066	CN930106	0.548932	2	0.0145397	0.997428	4	0.134057	1.07472	4	0.101169	0.750819	4	0.122187	0.577082	4	0.0834364	0.918804	4	0.117951	0.573412	3	0.0373275	0.57591	3	0.0579566
12083	EB109156	5.54262	2	0.955177	5.43713	4	0.829165	4.97776	4	1.02605	5.442	3	1.70923	4.62911	4	1.08849	5.2615	3	0.350382	6.12347	4	0.44722	6.51263	3	0.625537
12089	CN930122	0.366607	2	0.0457789	0.378331	4	0.0281444	0.373785	4	0.0329806	0.411791	4	0.0537441	0.440716	4	0.0567051	0.390466	3	0.056629	0.404475	4	0.0448639	0.421054	4	0.00811375
12092	CN930124	5.19371	1	#DIV/0!	4.86784	4	0.494311	4.15296	4	0.53159	3.66355	4	0.3916	5.17462	4	1.40174	6.55484	4	2.13133	4.29379	4	0.529519	7.08689	3	1.59655
12094	CN930125	0.260259	2	0.050123	0.547122	3	0.0367983	0.413083	4	0.0799242	0.331471	4	0.0791249	0.225335	4	0.0293378	0.269773	3	0.00430982	0.27716	3	0.0297592	0.296515	3	0.0300135
12096	EB109159	21.6852	2	0.374524	8.61281	4	0.527258	7.14281	4	0.242962	6.27449	4	0.668933	4.33624	3	0.84474	4.75915	4	0.757774	3.5583	4	0.629663	11.5029	4	5.0077
12106	CN930135	#DIV/0!	0	#DIV/0!	1.06059	2	0.109147	1.10106	2	0.0365319	0.959942	2	0.157792	1.07815	2	0.195958	1.61076	2	0.40714	1.32572	2	0.510624	2.35506	2	0.192202
12112	CN930140	6.5247	2	0.529012	6.0467	4	0.944447	6.06562	4	1.0867	4.69674	4	0.129782	5.98315	4	1.11269	7.19651	4	1.68405	5.22098	4	0.607195	5.49772	4	0.79657
12121	CN930146	0.621262	2	0.0987211	0.522826	4	0.0998033	0.634358	4	0.108218	0.569263	4	0.120384	0.567397	3	0.201322	0.623415	4	0.122165	0.595141	4	0.0910752	0.640968	3	0.182724
12122	EB109165	1.2933	2	0.00806711	1.12689	4	0.145504	1.32925	4	0.342781	1.2259	4	0.240696	1.67892	4	0.195633	2.93978	3	0.843959	2.87871	4	0.528601	0.970689	3	0.283312
12130	CN930150	0.566207	2	0.126413	0.716111	4	0.0716761	0.605688	4	0.0799856	0.800388	4	0.0733687	0.767861	4	0.131832	0.888688	4	0.0879653	0.829842	4	0.0848939	0.735576	4	0.115567
12131	CN930151	0.724556	2	0.200213	0.853995	4	0.11841	1.102	4	0.121988	1.02716	4	0.0532526	0.947556	3	0.274118	0.804342	3	0.142261	0.996127	4	0.0603427	0.946863	2	0.395088
12137	EB109172	0.301211	2	0.0318472	0.436981	4	0.0574362	0.340501	4	0.0178505	0.285475	4	0.0273972	0.347978	4	0.0824965	0.303816	3	0.0561324	0.390776	4	0.0460579	0.395838	3	0.0391083
12139	CN930155	0.331802	2	0.0287379	0.250701	4	0.0263086	0.243065	4	0.00821651	0.243586	4	0.00596702	0.228952	2	0.0404596	0.20205	3	0.0290214	0.269617	4	0.0212221	0.416768	3	0.10021
12163	EB109178	1.73869	2	0.463467	11.2875	4	0.702999	6.36754	4	0.496839	10.5036	4	2.5993	8.36137	4	1.85977	2.02097	4	0.491469	4.81284	4	0.564906	5.66947	4	1.91253
12184	CN930186	0.293684	1	#DIV/0!	0.215679	3	0.0375272	0.22692	4	0.0158235	0.210996	3	0.0346171	0.260878	3	0.00713858	0.240749	4	0.0308348	0.213302	4	0.019748	0.284061	4	0.0213661
12202	CN930200	0.209531	2	0.00797439	0.36704	3	0.0441299	0.450696	4	0.00747152	0.512893	4	0.077903	0.914573	4	0.260447	1.21889	4	0.189786	0.49731	4	0.0400344	0.393736	2	0.0667916
12249	CN930232	0.520474	2	0.0476898	0.612184	4	0.103022	0.512968	4	0.0177701	0.524783	4	0.0716132	0.80111	3	0.0177358	0.77912	3	0.150399	0.658001	3	0.138997	0.377491	2	0.0150669
12253	EB109207	0.42659	2	0.0885805	0.806995	4	0.041791	0.692765	4	0.0562771	0.930369	3	0.109294	0.582108	4	0.052499	0.908598	3	0.0872663	1.14878	4	0.212203	0.917381	4	0.117441
12260	CN930239	1.1302	2	0.152628	1.22618	4	0.318872	1.28916	4	0.103474	1.10606	3	0.0337002	1.37368	4	0.103178	1.56044	3	0.269061	1.80568	3	0.0715679	1.34586	4	0.403864
12262	CN930241	0.763516	2	0.084174	1.21201	4	0.286915	0.853788	4	0.0402569	0.719432	3	0.0925147	0.647194	3	0.149408	0.422567	4	0.0829525	0.438664	2	0.0236224	0.418825	4	0.0344074
12275	CN930249	2.24042	2	0.175339	2.25648	4	0.344405	3.27042	3	0.498605	2.8926	4	0.435584	2.54005	4	0.564817	3.5565	4	0.317567	3.319	3	0.262688	1.98935	3	0.589247
12305	CN930270	2.98701	2	0.515957	4.93924	4	0.715751	5.11174	4	0.226976	3.61499	3	0.360968	1.85019	4	0.150139	2.51512	4	0.569394	2.69652	4	0.536612	2.48843	4	0.375353
12309	CN930274	0.2664	2	0.0391861	0.324547	4	0.0503066	0.322116	4	0.0167066	0.274282	3	0.0473781	0.392753	3	0.0311524	0.427299	4	0.0402533	0.952247	3	0.199988	0.655114	4	0.198754
12313	CN930278	0.464414	2	0.0125927	0.593101	3	0.0296727	0.504235	4	0.0399211	0.966192	1	#DIV/0!	0.438989	3	0.0184392	0.417224	3	0.0749999	0.386166	4	0.0508826	#DIV/0!	0	#DIV/0!
12323	CN930286	22.5343	2	7.8981	17.9456	4	4.17041	13.2303	4	2.06326	12.4699	4	2.41331	13.5335	4	2.28199	15.3983	4	4.68295	18.4894	4	3.44677	15.341	4	6.06209
12328	CN930289	0.56931	1	#DIV/0!	0.618406	4	0.140451	0.566006	4	0.0733318	0.604775	4	0.0723294	0.494579	4	0.0560524	0.536328	3	0.093095	0.438741	4	0.0120429	0.426474	4	0.041766
12346	CN930299	0.242521	2	0.0391184	0.255744	2	0.00720951	0.380211	2	0.195417	0.214963	2	0.0178258	0.252302	3	0.0320203	0.260109	1	#DIV/0!	0.243804	1	#DIV/0!	0.430435	2	0.100459
12349	EB109235	4.457	2	1.92583	2.8597	4	0.739196	2.63422	3	0.279863	3.44939	4	0.742767	2.91848	4	0.357524	2.23973	4	0.362784	2.02853	4	0.539125	2.54684	3	0.260871
12350	EB109236	0.354243	2	0.052	0.383002	3	0.0576403	0.618294	4	0.0190854	0.70948	4	0.0345033	0.589556	4	0.0490072	0.685536	4	0.132068	0.545301	4	0.0244783	0.812472	2	0.140216
12357	CN930304	1.47859	2	0.074836	1.14436	4	0.197231	1.06313	4	0.0716022	1.03647	4	0.0672809	0.853295	4	0.106482	0.858203	4	0.0473227	1.31894	4	0.102218	1.21952	4	0.184839
12371	CN930314	1.57833	2	0.622007	0.722072	4	0.0637746	1.10115	4	0.110443	1.16842	4	0.174931	1.33801	3	0.229156	1.54626	4	0.123082	1.73183	4	0.180815	1.23335	3	0.504233
12389	CN930327	0.336884	1	#DIV/0!	0.271676	4	0.0441693	0.29732	4	0.015537	0.465026	3	0.0996211	0.282755	2	0.0312348	0.330019	1	#DIV/0!	0.36225	4	0.0309721	0.358591	2	0.117058
12391	CN930328	0.369513	2	0.0067878	0.342182	4	0.0200498	0.356724	4	0.0237148	0.331712	4	0.0620202	0.449135	4	0.073394	0.497738	4	0.0555028	0.696109	3	0.0985667	0.571517	3	0.0312927
12398	CN930333	0.170223	1	#DIV/0!	0.312401	3	0.00871131	0.274688	3	0.0138881	#DIV/0!	0	#DIV/0!	0.217923	4	0.0391347	0.198321	2	0.0263907	0.215267	3	0.0296436	0.262756	2	0.0175623
12399	CN930334	#DIV/0!	0	#DIV/0!	1.2819	2	0.0878366	0.833307	1	#DIV/0!	1.30758	3	0.0602842	1.35589	2	0.111994	1.5657	3	0.120477	1.06373	2	0.0540549	1.66488	2	0.123386
12402	EB109252	1.97864	2	0.136014	1.75217	4	0.206866	1.74463	4	0.220559	2.31014	3	0.33817	1.28994	4	0.151636	1.81788	4	0.546864	1.52514	3	0.241366	1.10025	4	0.12787
12403	CN930336	0.355747	1	#DIV/0!	0.283615	4	0.0271813	0.329151	4	0.0856948	0.236402	4	0.0540782	0.280103	4	0.0836474	0.293996	4	0.0795232	0.362949	3	0.0714708	0.329134	4	0.0823052
12421	CN930347	#DIV/0!	0	#DIV/0!	0.322367	2	0.00686088	0.339756	2	0.0466712	0.344504	2	0.047723	0.469925	2	0.104716	0.421723	1	#DIV/0!	0.277609	2	0.0254473	0.255977	2	0.0602574
12425	EB109258	2.72864	2	0.313794	0.629851	4	0.0543167	0.517813	3	0.0562122	0.423774	2	0.0775655	0.39045	3	0.0485354	0.46831	4	0.0423849	0.400133	3	0.047166	0.430154	3	0.10162
12427	CN930350	0.493267	2	0.0802424	0.493129	4	0.0685705	0.532983	4	0.0270822	0.464972	4	0.0486855	0.416724	2	0.0113257	0.470213	3	0.0642808	0.402225	4	0.0312775	0.387441	4	0.0374882
12434	CN930354	21.6262	2	0.130244	23.1836	4	6.35227	26.6907	4	3.74837	31.0117	4	4.88674	33.1409	4	3.86991	24.547	4	2.25075	29.7784	4	2.75535	28.621	4	2.72377
12443	CN930360	0.497487	2	0.0128438	0.355251	4	0.0588094	0.414608	4	0.0139884	0.393882	4	0.0150354	0.406544	4	0.0407538	0.337408	4	0.0577867	0.421031	3	0.0237874	0.463847	3	0.0878807
12462	EB109272	5.63147	2	1.11703	5.16919	4	1.50963	6.43107	4	0.338998	3.22237	4	0.659338	3.30931	4	0.784522	6.03824	4	0.99502	5.11048	4	0.788148	2.58874	3	0.65693
12465	EB109274	0.82053	2	0.150971	0.475407	3	0.0387615	0.476917	3	0.0557404	0.929742	3	0.250084	0.42564	4	0.0464016	0.648419	4	0.117497	0.767003	4	0.1024	0.678162	4	0.115324
12467	EB109275	0.831348	2	0.0633933	1.42324	4	0.306035	0.992359	4	0.118809	0.920643	4	0.0940187	0.464045	3	0.0409694	0.39477	4	0.0474912	0.443635	4	0.055864	0.72696	4	0.180297
12477	CN930380	0.364309	2	0.00823876	0.344279	4	0.0331441	0.316186	4	0.0236683	0.271201	3	0.0315006	0.438858	3	0.119013	0.337338	3	0.0682961	0.278087	4	0.0235316	0.254832	4	0.0265717
12482	CN930384	0.990453	2	0.243623	1.02136	4	0.160973	1.22248	4	0.130467	1.75522	3	0.349831	0.82593	4	0.0984827	1.4377	4	0.200894	0.757592	4	0.0714576	0.592655	4	0.108663
12486	EB109279	3.53893	2	0.512465	2.08005	4	0.323329	2.44074	4	0.570704	2.00615	4	0.441093	1.99899	3	0.441638	2.18799	4	0.313854	2.71632	4	0.389518	2.19532	3	0.345802
12504	CN930399	40.0322	2	0.579388	35.6124	4	1.10787	43.1476	4	5.32848	38.5661	3	0.573402	36.3974	3	0.707613	36.6205	4	0.875454	35.6114	3	3.58457	37.5196	4	1.85392
12517	CN930408	0.475498	2	0.0187378	0.274436	3	0.0162363	0.300407	3	0.00838208	0.273281	4	0.00873138	0.264591	4	0.0225395	0.28423	4	0.0165701	0.328659	3	0.0284144	0.291486	3	0.0360606
12522	CN930411	0.758386	2	0.0137618	0.753901	4	0.0334873	0.636961	4	0.0563392	0.558184	4	0.0506003	0.740045	2	0.137438	0.602531	4	0.0956276	0.72495	3	0.0555876	0.629312	4	0.0720276
12541	CN930424	0.602456	2	0.123835	0.513138	4	0.0343707	0.459893	4	0.0418019	0.557825	4	0.131538	0.469187	4	0.0522909	0.521664	4	0.0286218	0.345809	4	0.0114233	0.507008	2	0.0878577
12542	CN930425	0.462856	2	0.0626826	0.756023	3	0.141645	0.45392	4	0.012719	0.381371	2	0.0867873	0.53097	4	0.0622065	0.573493	3	0.0676075	0.694842	3	0.0057251	0.422932	4	0.0880031
12543	CN930426	0.362704	2	0.0833633	0.564022	4	0.0257554	0.656554	4	0.041263	0.652365	4	0.068673	6.35284	3	5.59203	0.714106	4	0.0847251	0.269224	4	0.0234848	0.300525	3	0.0526455
12551	EB109297	0.464764	2	0.0421078	0.748277	4	0.218449	0.703771	4	0.185362	0.504495	4	0.120814	0.577841	4	0.0816721	0.355128	4	0.0313026	0.406099	4	0.0673743	0.469386	4	0.0461221
12554	CN930433	0.192094	2	0.0109486	0.329201	4	0.0414427	0.272933	3	0.0241864	0.315828	4	0.0257477	0.293059	4	0.0430532	0.27688	4	0.0229118	0.211315	4	0.0268936	0.403976	3	0.0632448
12558	CN930435	2.11999	2	0.796084	1.55418	4	0.329767	1.35525	4	0.131563	1.44877	4	0.0959576	1.9149	2	0.427882	1.7286	3	0.0649422	1.98643	4	0.434415	1.5277	4	0.255345
12559	CN930436	0.573714	2	0.0808597	0.465369	4	0.0356604	0.640952	4	0.0914073	0.590827	4	0.104094	0.525522	4	0.0839936	0.621603	3	0.14451	0.732284	3	0.105547	0.750023	2	0.0467827
12569	CN930441	1.15767	2	0.0446411	1.02214	4	0.186081	0.868147	4	0.0533412	0.926018	4	0.0783154	1.16923	4	0.367399	1.12119	3	0.247788	1.22174	4	0.228302	1.28491	3	0.3024
12572	CN930443	2.17458	2	0.292956	2.55042	4	0.433703	2.41748	4	0.155463	2.27106	3	0.527751	2.39265	4	0.494953	1.7961	4	0.193208	1.74038	4	0.155862	4.12023	3	1.20059
12586	CN930452	0.258792	1	#DIV/0!	0.303686	3	0.0317494	0.236161	4	0.025604	0.278917	2	0.0199235	0.255905	3	0.0308673	0.313896	3	0.0426358	0.288045	3	0.0477391	0.303432	1	#DIV/0!
12590	CN930453	0.450102	2	0.0363309	0.500764	4	0.0844717	0.420829	4	0.05796	0.366271	2	0.0360045	0.420784	4	0.0472329	0.351597	4	0.0355559	0.311848	4	0.0264858	0.336767	4	0.0693783
12594	EB109316	2.38523	2	0.00937427	0.841699	4	0.0642507	0.901873	4	0.0275769	0.542383	4	0.0838388	0.397771	4	0.0342261	0.582443	4	0.0531222	0.508988	4	0.0335484	0.525933	2	0.204684
12597	CN930457	0.961153	2	0.0561097	0.926951	4	0.0751323	0.807518	4	0.0451099	0.896973	4	0.0616775	0.806069	4	0.061422	0.855758	4	0.120766	1.22331	3	0.211601	1.45773	4	0.17995
12603	CN930460	0.29952	2	0.0995985	0.33588	4	0.106992	0.337362	4	0.0251493	0.418098	4	0.0825285	0.207723	4	0.00656171	0.24374	4	0.0215766	0.269072	4	0.0234321	0.41564	3	0.13725
12614	EB109325	0.551645	2	0.107722	0.653762	4	0.150292	0.541151	3	0.0596244	0.610023	3	0.0189707	0.713391	4	0.102459	0.758961	4	0.261466	0.581536	4	0.0925641	0.615315	3	0.163909
12623	CN930472	#DIV/0!	0	#DIV/0!	0.904642	3	0.206335	1.20019	2	0.263344	1.05662	2	0.131424	1.32266	2	0.211079	1.2963	3	0.0944638	0.322729	1	#DIV/0!	0.337052	1	#DIV/0!
12624	EB109328	0.234838	2	0.0266881	0.303186	4	0.111667	0.261412	4	0.0143227	0.2612	4	0.0274048	0.245326	4	0.0269416	0.268754	4	0.0344138	0.285396	4	0.0201386	0.367199	3	0.0749845
12636	EB109333	0.189055	2	0.0515886	0.279176	4	0.0469015	0.25057	3	0.0091992	0.244813	3	0.0222068	0.408471	3	0.0949135	0.319609	4	0.0362853	0.4147	4	0.0356194	0.430925	3	0.0564926
12653	CN930489	1.94369	1	#DIV/0!	0.438872	4	0.0541118	0.43035	4	0.0112722	0.471545	4	0.0550114	0.510756	4	0.0796981	0.568927	4	0.0428835	0.919774	4	0.0875499	0.778839	3	0.144776
12656	EB109340	1.05575	2	0.0981678	1.0164	4	0.153477	1.24747	4	0.0782323	1.191	4	0.223131	1.092	4	0.134078	0.873345	4	0.0943397	1.04643	4	0.155374	0.469763	2	0.093117
12660	CN930494	0.440552	2	0.137615	0.44633	3	0.0721312	0.364476	4	0.0209271	0.451758	3	0.0577653	0.579595	4	0.0370525	0.346278	3	0.0634146	0.293852	3	0.061337	0.294467	4	0.0331063
12670	EB109346	0.259235	2	0.00772414	0.218166	2	0.000141186	0.231085	3	0.0168859	0.211679	4	0.0307763	0.213704	3	0.0268166	0.215638	3	0.0229089	0.261508	2	0.047877	0.271644	2	0.0896583
12672	EB109347	0.290751	2	0.0378105	0.406945	4	0.0301988	0.290068	4	0.0211007	0.278915	2	0.0587022	0.264633	3	0.0350586	0.333576	4	0.0534822	0.289237	4	0.0423853	0.345774	3	0.0596841
12678	CN930502	12.9616	2	3.89554	9.59305	4	1.19866	10.4486	4	0.422869	11.8135	4	1.52471	10.9121	4	2.04803	11.1439	4	2.6265	9.42231	4	0.80684	4.20462	4	1.37795
12681	CN930504	0.930331	2	0.407515	1.01862	4	0.313433	1.15886	3	0.140447	0.967286	4	0.150794	1.215	4	0.24044	1.4149	4	0.305936	0.969119	4	0.214682	0.932653	2	0.589546
12686	CN930508	7.9494	2	0.993405	6.62173	4	0.515665	6.84261	4	0.880253	6.53408	4	0.494985	5.33334	4	1.04095	5.63181	4	1.04535	5.85429	4	1.54429	9.51692	4	3.05022
12696	CN930516	0.274952	2	0.0307461	0.355086	4	0.114682	0.298504	4	0.022014	0.260587	3	0.0260814	5.89157	4	3.28348	0.246306	4	0.0327323	0.290634	4	0.0231531	0.289095	4	0.037384
12705	CN930522	2.08701	2	0.204841	1.76775	4	0.104321	1.59477	4	0.153339	1.76015	4	0.0915435	1.41447	3	0.141839	1.50312	3	0.5222	1.60768	4	0.334093	1.44847	4	0.32599
12706	CN930523	27.2462	2	5.51073	33.9318	4	3.53327	33.9412	4	5.59777	27.9867	4	3.46	29.2391	4	3.10839	27.8241	4	5.15809	27.7964	4	1.63341	18.6037	3	7.06614
12707	CN930524	0.210929	1	#DIV/0!	0.23507	3	0.0520253	0.187811	3	0.00888444	0.167768	3	0.0182253	0.21941	3	0.0438607	0.240937	1	#DIV/0!	0.171596	3	0.0124246	0.230969	1	#DIV/0!
12713	CN930528	0.824847	2	0.0222632	1.3359	4	0.149252	1.21993	4	0.0457691	1.1835	3	0.387875	0.988625	4	0.147636	1.31086	4	0.327925	1.51212	4	0.238681	0.728966	4	0.09201
12716	EB109360	0.348862	2	0.0473719	0.508719	4	0.0519025	0.460708	4	0.0430448	0.459452	3	0.0593252	0.409049	4	0.0845814	0.618309	4	0.114628	0.608413	4	0.055241	0.492126	4	0.0962124
12717	CN930530	1.42404	2	0.0960056	0.703386	4	0.120885	0.68287	4	0.0582064	0.478187	3	0.111187	1.27327	3	0.898369	0.343484	4	0.0124553	0.607766	4	0.0810225	0.430135	4	0.0444004
12727	CN930535	0.360081	2	0.0119541	0.307596	4	0.0222983	0.324845	4	0.0109372	0.298568	4	0.0202665	0.421528	4	0.041856	0.402904	4	0.0648957	0.333113	4	0.0724969	0.361748	4	0.0395921
12742	CN930548	0.420823	1	#DIV/0!	0.398398	4	0.022514	0.424495	4	0.0146649	0.442566	4	0.0606131	0.460444	4	0.0764321	0.569785	4	0.052109	0.517644	3	0.0850338	0.504953	4	0.0976957
12743	CN930549	1.77682	2	0.292794	1.891	4	0.185491	1.66352	4	0.170207	1.6049	4	0.299729	1.74873	4	0.301326	2.07992	4	0.313324	1.87891	3	0.150691	2.03759	4	0.566428
12769	CN930568	5.21635	2	0.605983	8.1056	4	0.443553	7.72769	4	1.37604	8.61488	4	1.61424	4.72111	3	0.802178	6.8272	4	0.828931	6.96285	4	1.05158	3.60998	4	1.13325
12781	EB109380	0.72877	2	0.0232616	0.539356	4	0.0813315	0.751601	4	0.0493457	0.564442	4	0.0331263	0.708535	4	0.0844821	0.700218	4	0.100515	0.626018	4	0.104156	0.782984	3	0.0967518
12804	CN930592	1.01489	2	0.298094	1.37648	4	0.102091	1.36344	4	0.237222	1.29568	4	0.120792	1.05385	4	0.127778	0.865367	4	0.0780321	1.0324	4	0.0671387	1.07295	4	0.160047
12809	CN930595	0.420667	2	0.00863837	0.533043	4	0.0828065	0.700449	4	0.0610393	0.417391	3	0.0874159	0.426573	3	0.103851	0.467813	3	0.0540491	0.384993	3	0.102885	0.315491	4	0.0265372
12812	EB109388	0.528666	2	0.0204842	0.480315	3	0.0259148	0.459715	3	0.0520265	0.367183	1	#DIV/0!	0.580902	2	0.0891769	0.40905	4	0.0710801	0.439702	3	0.0289297	0.665753	4	0.109492
12846	CN930622	0.261527	2	0.0979707	0.227967	4	0.0219365	0.229095	4	0.0213427	0.201621	2	0.0207204	0.240813	3	0.0286293	0.190532	3	0.012575	0.196548	3	0.0454862	0.259727	3	0.0741844
12853	CN930629	0.28068	2	0.0180571	0.355475	3	0.0191249	0.382443	4	0.0211923	0.285421	4	0.0362711	0.497196	3	0.0284744	0.412847	3	0.0100607	0.348573	4	0.0848424	1.18037	4	0.296081
12857	CN930632	0.280271	2	0.0954689	0.412686	3	0.0441447	0.432309	4	0.0163941	0.390009	4	0.057728	0.602188	4	0.086474	0.694882	4	0.0994654	0.65393	3	0.115646	0.755705	2	0.0180772
12859	CN930634	23.3783	2	2.55002	23.6604	4	3.07805	21.3349	4	3.3633	21.1227	4	3.6747	17.1489	4	4.09028	17.3724	4	0.715944	15.6702	4	2.59626	16.7704	4	5.87951
12863	CN930637	15.8492	2	2.20201	19.1474	4	3.88927	18.452	3	1.7629	19.664	3	5.84767	14.0226	4	2.55202	15.5075	4	2.09089	12.3019	4	0.840054	8.7712	4	1.88085
12883	CN930650	0.322654	2	0.0274232	0.323539	4	0.0564759	0.278233	4	0.0186141	0.29985	4	0.0417549	0.286264	3	0.0475414	0.278913	4	0.0745674	0.449777	4	0.100223	0.354448	4	0.0344581
12888	CN930655	37.2162	1	#DIV/0!	38.7863	4	2.94265	50.007	3	11.444	42.7373	4	3.73467	43.2135	4	4.50669	39.8245	4	4.13441	31.6152	2	1.28607	40.9838	2	1.00223
12902	EB109408	0.61466	2	0.0625985	0.61729	4	0.0590887	0.619023	4	0.0428935	0.865785	3	0.161297	0.911353	3	0.290312	0.817734	3	0.0918863	1.40757	4	0.112429	0.985966	4	0.247106
12918	CN930677	0.219813	2	0.00718529	0.321542	4	0.0667317	0.29628	4	0.00821326	0.353321	4	0.107543	0.354986	2	0.21527	0.297775	4	0.0553962	0.312457	4	0.0500734	0.241283	3	0.0492095
12923	EB109417	0.426699	2	0.127629	0.272035	4	0.0267772	0.305192	4	0.00619591	0.281413	4	0.0204648	0.262121	4	0.0324196	0.265774	4	0.0138608	0.296416	4	0.0275504	0.419749	4	0.104724
12947	CN930691	0.282918	2	0.0502466	0.278593	4	0.0405519	0.242071	4	0.0366273	0.307884	3	0.0407429	0.229911	2	0.0481225	0.237006	3	0.0234661	0.319011	4	0.0604384	0.234625	2	0.00803918
12959	CN930700	0.527617	2	0.0829604	0.568261	4	0.0442473	0.656409	4	0.0477917	0.534496	4	0.0746943	0.868546	4	0.187646	1.05712	4	0.301907	1.10695	4	0.115256	0.657051	3	0.301572
12968	CN930706	3.80511	2	1.68243	1.88441	4	0.387386	2.50644	4	0.804659	2.58886	4	0.52963	1.9669	4	1.1005	3.40929	4	2.41829	3.26536	4	1.31018	2.95691	4	1.01025
12970	CN930708	3.47797	2	1.00257	1.56949	4	0.639454	2.69678	3	1.06521	2.4622	4	1.22354	1.61673	4	0.592355	1.67942	4	0.52756	2.24399	3	1.12386	1.30055	4	0.547326
12978	EB109437	0.622877	2	0.0965612	0.311706	2	0.0432913	0.502583	3	0.0354524	0.401647	4	0.0320016	0.376039	3	0.0689857	0.464515	4	0.0529075	0.362238	3	0.0625383	0.349474	4	0.129045
12980	EB109438	0.254243	1	#DIV/0!	0.525496	3	0.155418	0.487203	4	0.0186015	0.422423	3	0.0121649	0.438918	4	0.100888	0.383417	4	0.0329438	0.429617	4	0.0696295	0.400207	2	0.0127594
12981	CN930715	7.46519	1	#DIV/0!	8.9919	4	0.458578	6.74245	4	0.876691	3.191	4	0.321413	2.58677	4	0.628267	3.61435	3	0.403327	3.33115	4	0.705578	2.88361	3	0.207974
13001	CN930728	1.03476	2	0.15474	0.783408	4	0.0766307	0.963643	4	0.104449	0.976723	3	0.070384	0.951796	4	0.198874	1.10194	4	0.164354	0.780294	4	0.0987283	0.634241	3	0.198279
13012	CN930736	0.765507	2	0.0774193	0.711268	4	0.106273	0.713766	4	0.0963919	0.655984	4	0.0824267	0.966474	4	0.161141	1.1273	4	0.183639	1.24929	3	0.0456233	0.750168	3	0.408573
13028	EB109454	0.956309	2	0.094719	1.19623	4	0.239916	1.12147	3	0.224551	1.45373	4	0.337899	1.65212	3	0.133112	2.27911	4	0.439554	1.74845	3	0.275032	1.54856	4	0.226064
13034	CN930750	6.32334	2	1.53145	4.20909	4	0.527126	5.89683	3	0.390124	4.63011	3	0.756356	9.16948	4	3.14936	5.42896	4	0.600744	5.18677	3	0.902407	4.29133	4	0.610002
13039	CN930754	0.431422	2	0.0374135	0.363428	4	0.063551	0.417819	4	0.0391896	0.473395	4	0.0566369	0.361895	4	0.0699954	0.311796	2	0.0216822	0.390122	4	0.0480714	0.39865	4	0.0543147
13041	EB109458	0.149895	2	0.019143	0.153853	3	0.0262695	0.16883	4	0.0150497	0.188387	3	0.0109011	0.171948	3	0.026335	0.16917	2	0.0342792	0.200454	4	0.0197344	0.18463	2	0.0161731
13056	CN930769	0.730841	1	#DIV/0!	0.558196	3	0.0413408	0.582744	4	0.0562966	0.693817	4	0.0691839	0.648529	4	0.121079	0.849134	3	0.124874	0.697744	3	0.122191	0.484395	2	0.0589447
13060	CN930771	0.983616	1	#DIV/0!	1.82512	4	0.334264	2.66777	4	0.568243	3.22975	4	0.499831	1.83338	3	0.39977	2.16123	4	0.633159	2.35852	4	0.244587	1.40592	4	0.285693
13074	CN930781	0.197192	2	0.0123421	0.359785	4	0.142783	0.256247	4	0.0242651	0.309483	2	0.0195872	0.217607	1	#DIV/0!	0.301583	2	0.0650608	0.284688	3	0.0462752	0.381384	2	0.0215239
13084	CN930787	0.304543	2	0.0281697	0.369239	3	0.0136838	0.280626	3	0.00871262	0.250412	4	0.0288038	0.360707	4	0.0236974	0.629782	2	0.285585	0.242884	4	0.00843788	0.261009	3	0.0172464
13087	EB109471	0.430203	2	0.0196667	0.557854	3	0.0615446	0.39631	4	0.0219894	0.769526	1	#DIV/0!	0.361947	3	0.0296794	0.551291	4	0.0442599	0.557116	4	0.0466957	0.440721	3	0.0374189
13093	EB109472	1.7082	1	#DIV/0!	0.743868	4	0.0250038	0.517537	3	0.0759976	0.54127	4	0.0809256	1.1168	3	0.316741	0.834848	4	0.044572	0.991393	4	0.191122	1.40061	4	0.487778
13096	CN930794	0.802273	2	0.0771005	1.0012	4	0.19994	1.08142	4	0.161469	0.829607	4	0.112974	0.807151	4	0.13279	1.24162	4	0.296766	0.887882	3	0.209104	1.0237	2	0.566027
13097	CN930795	0.810278	2	0.23032	0.688345	4	0.0455944	0.595665	4	0.0349268	0.415626	2	0.0103877	0.60012	4	0.121482	0.7009	4	0.113165	0.457165	4	0.022705	0.502961	2	0.236737
13100	CN930797	0.379135	2	0.0706438	0.393946	4	0.021605	0.333136	4	0.0359221	0.312807	4	0.0328032	0.377159	4	0.0756084	0.321236	4	0.0214186	0.41893	2	0.0680967	0.334411	4	0.0189342
13106	CN930801	0.454843	2	0.0258918	0.849206	2	0.201274	0.660568	2	0.0698169	0.728742	1	#DIV/0!	0.432118	2	0.088769	0.30962	2	0.0934354	0.413292	2	0.0215341	0.252292	1	#DIV/0!
13113	CN930806	0.849556	2	0.0948312	0.861109	4	0.109982	0.929857	4	0.152101	0.679927	4	0.123069	0.892061	4	0.125082	1.2615	4	0.191938	1.31751	4	0.187966	1.0122	3	0.28421
13148	CN930827	0.296873	2	0.021545	0.324762	3	0.0496962	0.298514	4	0.0238969	0.282509	3	0.0145588	0.335937	3	0.0399873	0.346875	2	0.0404411	0.321188	4	0.0296615	0.284502	2	0.00794065
13157	CN930832	0.184784	2	0.0130017	0.212393	3	0.00760364	0.258677	2	0.0577178	0.240285	2	0.0933563	0.237604	1	#DIV/0!	#DIV/0!	0	#DIV/0!	#DIV/0!	0	#DIV/0!	#DIV/0!	0	#DIV/0!
13182	CN930851	0.776156	2	0.159715	0.749724	3	0.094215	0.745767	4	0.0682148	0.841741	4	0.0586348	0.885271	3	0.0822029	1.12618	3	0.31349	1.15022	4	0.139495	0.963402	4	0.132204
13187	CN930856	3.36123	2	1.45277	2.30439	4	0.612611	3.50163	4	0.909241	2.55197	3	1.05557	2.60875	4	0.332887	1.79213	4	0.549212	2.43669	3	0.61949	2.09006	4	0.77603
13199	CN930865	0.330977	2	0.0230469	0.305837	4	0.014026	0.300653	4	0.0319082	0.285232	4	0.0211715	0.264789	2	0.0306752	0.316703	4	0.0176875	0.359266	4	0.0684398	0.45393	4	0.0566411
13209	CN930872	9.01877	2	1.54463	6.06817	4	1.01538	5.66507	4	0.521184	6.48277	3	0.90766	7.9734	4	0.516883	6.60551	4	1.08952	7.17738	4	1.39524	7.79647	4	1.29228
13210	CN930873	0.335436	2	0.0781134	0.284097	4	0.0230653	0.366087	4	0.020719	0.272118	3	0.0273724	0.289269	4	0.0339852	0.274581	4	0.0125785	0.293086	4	0.0350207	0.320263	4	0.0347769
13218	CN930876	0.299593	2	0.00686467	0.270158	2	0.0400854	0.248897	3	0.0202337	0.204925	1	#DIV/0!	0.221631	4	0.0187041	0.202746	3	0.0211723	0.223954	3	0.0406659	0.260781	2	0.0381136
13229	CN930884	1.18535	2	0.0578603	0.624797	4	0.0403226	0.657227	4	0.0467086	0.662125	4	0.0750237	0.625877	4	0.0750984	0.572169	4	0.0693693	0.863377	4	0.117572	0.668314	4	0.0242271
13236	CN930888	0.425275	1	#DIV/0!	0.3325	4	0.066319	0.259264	2	0.0103786	0.270934	4	0.0552115	0.402443	3	0.0307067	0.318513	3	0.0873248	0.350536	3	0.0693783	0.290053	4	0.0475955
13243	CN930894	0.345718	2	0.0911767	0.526825	4	0.090732	0.394647	4	0.0462488	0.403913	3	0.0443436	0.349375	4	0.0590592	0.60173	3	0.0907867	0.661893	2	0.0673388	0.403065	4	0.0375326
13251	EB109522	15.9352	2	2.57096	29.9086	4	3.32292	28.4173	4	2.80068	37.6735	3	3.08716	20.8122	3	3.25277	32.3205	3	0.767908	25.2074	3	5.03753	26.5922	4	4.43718
13257	CN930904	0.292317	2	0.0293071	0.247729	4	0.032025	0.279151	4	0.0247492	0.332046	4	0.0658285	0.301474	2	0.0561035	0.348409	4	0.0499187	0.31533	4	0.0734885	0.474377	3	0.0313873
13277	CN930913	0.243228	2	0.00470217	0.250969	4	0.0672629	0.222964	4	0.0297133	0.235353	4	0.0205294	0.261772	3	0.0247238	0.156504	2	0.0171566	0.212339	3	0.00711452	0.293059	2	0.02244
13280	CN930914	0.478253	1	#DIV/0!	0.887243	4	0.0992465	0.804878	4	0.0999848	1.11453	4	0.211755	0.765009	4	0.0903038	1.17551	3	0.119395	0.897452	4	0.199208	1.03706	3	0.14591
13283	CN930915	1.59964	2	0.548147	1.30357	4	0.293988	1.52967	3	0.268302	1.37306	4	0.222582	1.28425	4	0.207458	1.35426	4	0.202118	1.23683	4	0.129397	1.09094	3	0.561907
13288	EB109540	0.643016	2	0.374235	0.572129	4	0.125091	0.51538	4	0.0525664	0.655872	4	0.135108	0.380135	3	0.0475821	0.660329	3	0.0830975	0.463911	3	0.0374566	0.347282	2	0.142571
13294	EB109543	0.349201	2	0.0451595	0.352854	4	0.045497	0.28529	4	0.035035	0.319407	4	0.0380996	0.282364	4	0.0249761	0.312285	3	0.0132272	0.601378	4	0.0961287	2.10678	4	0.801078
13304	EB109548	0.308975	1	#DIV/0!	0.487792	4	0.0570902	0.362289	4	0.0233143	0.508127	2	0.0101264	0.451162	2	0.0918024	0.59623	3	0.0525796	0.474042	4	0.030136	0.383211	3	0.0890412
13305	EB109549	0.894264	2	0.172879	0.946973	4	0.278485	0.977229	4	0.0193844	0.952188	4	0.0946127	0.785963	4	0.131526	1.3844	4	0.462508	0.907866	4	0.116299	0.841319	4	0.174628
13318	CN930933	38.411	2	2.72718	39.3475	4	0.586179	34.173	2	5.26169	37.4193	3	3.39317	34.7549	4	0.932153	29.4422	3	5.25651	45.9864	3	13.8657	34.7803	4	5.81658
13321	CN930935	0.271404	1	#DIV/0!	0.261493	3	0.0103406	0.307646	4	0.0229915	0.187365	1	#DIV/0!	0.276163	1	#DIV/0!	0.228188	1	#DIV/0!	0.283925	1	#DIV/0!	0.261501	1	#DIV/0!
13357	CN930961	0.212182	2	0.00123017	0.269745	4	0.0435831	0.2556	3	0.0369527	0.277025	4	0.0464306	0.2797	4	0.0353912	0.281799	4	0.058517	0.26775	3	0.0324466	0.304434	2	0.0119248
13358	CN930962	1.56382	1	#DIV/0!	1.31841	4	0.17411	1.56038	4	0.113068	1.93347	4	0.154794	1.47064	2	0.509932	1.68206	4	0.323928	1.86112	4	0.0634644	0.997789	4	0.297389
13364	CN930967	0.522948	2	0.0724474	0.598499	4	0.080128	0.66783	4	0.07141	0.516507	4	0.0238717	0.517207	4	0.0287505	0.508189	3	0.0893263	0.478774	2	0.0746367	0.486737	3	0.0429156
13376	CN930975	0.226606	2	0.0114315	0.18495	3	0.0121086	0.197509	3	0.0140172	0.198847	2	0.0136566	0.197225	2	0.0232102	0.23455	2	0.0265582	0.24508	2	0.0416186	0.199315	2	0.0357245
13377	CN930976	0.372203	2	0.0375271	0.295601	2	0.00977835	0.295259	3	0.0224398	0.346523	2	0.15905	0.340761	4	0.0406688	0.391685	3	0.105354	0.304774	2	0.0549614	0.469234	3	0.118914
13392	EB109573	0.639868	2	0.013067	0.667601	4	0.0446809	0.672297	4	0.0558568	0.951952	2	0.304958	0.709868	3	0.0949746	0.56574	4	0.0905681	0.726339	4	0.161151	0.6423	4	0.053416
13397	CN930990	0.705115	2	0.437162	0.285892	4	0.019451	0.338289	4	0.0439433	0.467213	4	0.115366	0.420501	2	0.0543467	0.518584	3	0.0603483	0.539061	3	0.00951558	0.469346	4	0.130749
13400	CN930991	2.15822	2	0.0218244	0.795227	4	0.062512	1.00185	4	0.105647	0.855082	4	0.0939086	0.845956	4	0.159453	0.748531	4	0.11372	0.801714	4	0.140439	0.941943	4	0.101767
13409	CN930996	0.406802	2	0.0775617	0.434659	4	0.0649127	0.438024	3	0.00880338	0.415547	4	0.0420551	0.346484	4	0.0205784	0.351231	4	0.050962	0.331252	4	0.0232811	0.380295	4	0.0581342
13412	CN930999	10.5552	2	4.47486	6.7316	3	1.40448	5.96822	4	1.80736	10.1457	3	5.69778	7.10317	4	2.08012	3.25959	3	1.49806	1.82089	3	0.327838	1.9687	4	0.478091
13420	CN931005	0.721101	1	#DIV/0!	0.786057	4	0.107952	0.603419	4	0.0634973	0.469629	4	0.0786584	0.59883	4	0.0668942	0.412669	4	0.0605111	0.407433	4	0.0311729	0.807815	4	0.267476
13422	CN931006	1.60177	2	0.684331	3.20312	4	0.420746	2.68267	3	0.205075	3.22918	3	0.265411	1.89904	4	0.261829	2.06524	4	0.172088	1.71821	4	0.0992957	2.19819	3	0.769779
13430	CN931011	3.03159	1	#DIV/0!	3.07832	4	0.343567	2.23574	4	0.109964	2.68719	2	0.232909	2.373	3	0.432094	2.59465	4	0.281521	2.07922	4	0.284871	8.39033	4	3.38547
13434	CN931014	0.2309	2	0.0137945	0.265769	4	0.0492862	0.217164	4	0.0223839	0.214044	3	0.0249623	0.230632	3	0.0199964	0.208609	4	0.0280162	0.205564	4	0.0212149	0.180312	4	0.0211991
13440	EB109589	1.00983	2	0.19163	0.696672	4	0.19787	1.15998	4	0.15588	1.35427	4	0.068666	3.16848	4	1.04224	1.47306	4	0.137979	1.30562	4	0.0853206	0.792711	4	0.129898
13457	EB109598	0.522106	2	0.126398	0.557453	4	0.107352	0.477889	4	0.0239559	0.752041	3	0.262853	0.517337	3	0.061108	0.559639	3	0.169465	0.46175	4	0.026202	0.395952	4	0.0472007
13466	CN931030	28.1147	2	0.796836	42.2234	4	1.98565	32.9684	4	2.02208	40.4918	4	8.80374	41.4424	4	2.72534	33.1455	4	1.59257	46.3905	4	8.81656	32.7312	4	4.10155
13471	CN931032	0.284797	2	0.00709454	0.261516	4	0.0200231	0.322418	4	0.0506566	0.303348	2	0.000848259	0.262367	4	0.0360438	0.39021	4	0.0394367	0.358314	4	0.0715098	0.231297	3	0.0308794
13479	CN931036	0.458529	2	0.0456056	0.4598	4	0.0571783	0.392177	4	0.017195	0.412458	4	0.030679	0.305711	4	0.0473064	0.385698	4	0.0202882	0.500797	3	0.0944338	0.525101	4	0.0330568
13489	CN931044	0.924826	2	0.0523771	1.17054	4	0.0971867	1.28574	4	0.133416	1.13316	4	0.138768	0.882384	4	0.134123	0.717735	4	0.0694641	0.760335	4	0.0372819	0.59873	4	0.0768831
13500	EB109614	0.218938	1	#DIV/0!	0.189801	4	0.0208037	0.203127	4	0.0183839	0.1856	3	0.0168461	0.237609	3	0.0253913	0.338547	3	0.167823	0.189271	3	0.0372497	0.206701	4	0.0374471
13508	CN931057	18.5994	2	4.31763	36.0785	2	11.4423	28.502	4	2.11548	25.1124	4	1.59758	14.1872	4	1.89552	22.3384	3	1.43924	29.5094	4	9.23247	21.7747	3	1.92606
13517	CN931064	0.195952	1	#DIV/0!	0.325215	3	0.0663009	0.256983	2	0.0128628	0.173463	1	#DIV/0!	0.22704	1	#DIV/0!	0.147582	1	#DIV/0!	#DIV/0!	0	#DIV/0!	#DIV/0!	0	#DIV/0!
13526	EB109620	3.86982	2	2.25532	5.41236	4	1.0133	5.92182	4	0.39429	6.66017	3	1.33285	12.9356	4	4.16214	8.32341	4	1.23725	9.97467	4	0.839948	5.5046	4	1.72053
13528	CN931073	0.250538	2	0.0105693	0.252247	3	0.0458709	0.282357	4	0.0256865	#DIV/0!	0	#DIV/0!	0.262507	3	0.0224642	0.336771	2	0.1014	0.366021	4	0.0286837	0.335446	2	0.0482676
13544	EB109621	4.09523	2	0.219136	0.362957	3	0.13364	0.366997	4	0.0918938	0.692279	2	0.116566	0.58681	4	0.210561	0.700286	4	0.241573	1.36313	4	0.612124	1.77515	4	0.860292
13554	CN931097	0.252005	2	0.0242362	0.31221	4	0.0457012	0.392086	3	0.0166542	0.306644	4	0.0185392	0.241984	4	0.0292765	0.261229	3	0.0308159	0.339415	4	0.0480791	0.277221	3	0.0233874
13555	CN931098	0.719604	2	0.0410123	0.754436	4	0.0573088	0.570182	4	0.0820332	0.450961	4	0.0464641	0.46969	2	0.0293969	0.56239	4	0.056785	0.565298	4	0.135061	0.466674	4	0.0767509
13565	EB109625	0.264457	2	0.0392359	0.372939	3	0.150078	0.278681	2	0.0434099	0.23584	2	0.0376217	0.238596	2	0.0137831	0.214287	2	0.0176524	0.346669	2	0.138702	0.586358	2	0.400813
13576	CN931113	0.937863	2	0.104162	0.728173	4	0.0729318	0.871091	4	0.0548092	0.647421	4	0.0740433	0.771659	4	0.0440401	0.962733	4	0.0609227	0.680069	4	0.125997	0.842343	4	0.212457
13586	EB109631	0.485095	2	0.0734408	1.81294	4	0.137267	1.9018	4	0.235573	1.74583	4	0.264499	0.414425	3	0.051399	0.564603	3	0.143773	0.516024	4	0.140586	0.376666	3	0.0609264
13590	CN931121	0.282731	1	#DIV/0!	2.29201	4	1.18534	1.51927	4	0.735981	2.65229	4	1.5288	1.90415	4	0.980351	1.73727	4	0.834635	1.34677	3	1.08968	1.01589	4	0.425822
13595	CN931124	0.295842	2	0.0210708	0.209033	4	0.0206055	0.290989	4	0.0102587	0.261269	4	0.0168615	0.258972	3	0.0282556	0.254092	2	0.0398903	0.238849	4	0.0226792	0.316511	4	0.0232153
13599	CN931128	0.408802	2	0.0236654	0.541861	4	0.105613	0.531968	3	0.0498149	0.482177	4	0.0339967	0.57822	4	0.0605472	0.795274	4	0.1482	0.616896	4	0.0385298	0.666188	4	0.187964
13609	CN931136	0.902665	2	0.128882	1.43373	4	0.299331	1.44131	4	0.160572	1.39212	4	0.276372	1.05339	3	0.0784892	1.49852	3	0.126372	2.68473	4	0.656644	2.19535	3	0.365244
13615	CN931141	0.830478	1	#DIV/0!	0.620903	4	0.091642	0.65484	4	0.0654562	0.555134	4	0.121403	0.770958	4	0.139334	0.874058	4	0.236844	1.18186	3	0.0853156	0.646389	1	#DIV/0!
13617	CN931143	0.919543	2	0.0379202	0.696859	4	0.0711471	0.590122	4	0.0229428	0.619352	4	0.0413344	0.675875	3	0.106653	0.55535	3	0.0861232	0.678557	4	0.0748098	0.481499	4	0.029852
13621	EB109638	0.5734	2	0.00183453	0.443542	4	0.0954431	0.448994	4	0.0223538	0.413208	4	0.0505039	0.328397	4	0.0253764	0.32099	3	0.0377307	0.342867	4	0.0526732	0.372817	4	0.0579847
13623	CN931148	1.15455	2	0.0950128	1.28236	4	0.243519	0.640084	4	0.0761019	0.661406	4	0.0425399	0.814821	3	0.137086	0.910507	4	0.0573798	0.682131	4	0.0767866	0.566355	4	0.0988707
13626	CN931150	0.516063	1	#DIV/0!	0.397031	4	0.0530723	0.522567	3	0.0580925	0.490555	4	0.0279118	0.405717	4	0.0334607	0.536426	4	0.0530004	0.569473	4	0.0116005	0.709931	3	0.220083
13628	CN931151	0.385648	2	0.0182901	0.350193	4	0.0162515	0.343814	4	0.0276271	0.321228	4	0.0233598	0.458879	3	0.0814162	0.328976	4	0.0597488	0.370784	3	0.024855	0.396147	4	0.0628771
13632	EE663904	0.300246	2	0.0876147	0.407271	3	0.168495	0.233323	4	0.0139315	0.275768	3	0.0398166	0.22493	2	0.0217012	#DIV/0!	0	#DIV/0!	0.259323	2	0.0340756	0.308574	3	0.063498
13637	CN931158	0.176086	2	0.00112181	0.207648	2	0.0506758	0.219683	1	#DIV/0!	0.199578	1	#DIV/0!	0.197194	3	0.0208513	0.16985	1	#DIV/0!	0.214704	2	0.0294162	#DIV/0!	0	#DIV/0!
13651	CN931166	1.12491	2	0.110707	1.14526	4	0.183025	0.947319	4	0.0999987	0.9815	4	0.134465	0.673487	4	0.0557819	0.783464	4	0.070683	0.713767	3	0.101546	0.76012	4	0.156924
13652	CN931167	0.190764	2	0.0371274	0.258437	3	0.0240253	0.293613	4	0.0383991	0.269431	3	0.0404847	0.309814	4	0.0507402	0.377666	4	0.0871888	0.277146	4	0.0494628	0.338797	1	#DIV/0!
13653	CN931168	0.361668	2	0.0394613	0.301726	4	0.0329319	0.318017	3	0.0200125	0.367504	4	0.0285513	0.295383	3	0.0266413	0.320877	3	0.0422592	0.281584	4	0.0188071	0.336976	4	0.0432067
13689	CN931191	0.294735	2	0.124771	0.22813	4	0.0105892	0.238455	4	0.0127303	0.270525	3	0.0159495	0.223258	4	0.0303873	0.263264	3	0.0295057	0.226318	4	0.0177844	0.280726	3	0.0235058
13697	EB109660	0.459589	1	#DIV/0!	0.684064	4	0.059492	0.813731	4	0.110228	0.826091	4	0.126492	0.439833	4	0.0322399	0.464335	4	0.062057	0.314654	3	0.0428704	0.297287	4	0.0287296
13704	CN931203	0.179186	2	0.0417719	0.274881	3	0.041494	0.219823	4	0.0130019	0.259922	2	0.0564222	0.35111	2	0.0516162	0.274533	2	0.04133	0.218898	3	0.034712	0.263143	3	0.0301159
13705	CN931204	0.319004	2	0.0260193	0.365434	4	0.0279959	0.327644	4	0.0294934	0.367199	2	0.129147	0.393099	3	0.0636555	0.297245	2	0.0126105	0.282913	3	0.0184879	0.278988	4	0.00994931
13710	CN931208	1.05009	2	0.325902	1.20071	4	0.353617	1.25763	4	0.135953	1.1679	4	0.183589	0.897001	4	0.195159	1.54747	4	0.436775	1.42462	4	0.208661	1.12198	4	0.267005
13711	CN931209	0.289378	2	0.00178357	0.323827	3	0.0372672	0.316504	4	0.0231768	0.310226	4	0.0849072	0.403481	4	0.075912	0.400673	4	0.139296	0.64575	4	0.146675	0.428587	3	0.0880983
13721	EB109666	1.78344	2	0.23001	0.65203	4	0.0692618	0.554102	4	0.0370982	0.845516	3	0.226874	0.7661	4	0.201686	0.341874	3	0.0238677	0.473254	3	0.0277505	0.570893	3	0.146788
13722	CN931217	0.405983	2	0.147908	0.459796	4	0.10843	0.420964	4	0.0457698	0.347496	4	0.0424034	0.341355	4	0.0537081	0.268049	4	0.0139777	0.356047	4	0.054211	0.399828	4	0.025872
13724	CN931219	0.290253	1	#DIV/0!	0.267807	4	0.0279293	0.30292	4	0.0329931	0.255989	4	0.0351833	0.231694	4	0.0252966	0.247768	4	0.0292013	0.246815	4	0.0135921	0.279739	3	0.0297207
13725	EB109667	23.2571	2	3.4167	23.6565	3	7.20436	30.189	4	2.27815	26.8392	3	3.27337	37.7376	4	3.76004	44.2032	3	7.93573	23.0808	4	2.70938	15.992	3	6.70671
13727	CN931220	5.90839	2	1.08394	8.63341	4	0.792865	5.63876	4	0.394571	6.27704	4	0.641291	7.43996	4	1.47325	8.56257	3	1.41802	6.6691	4	0.340902	3.97143	3	1.75882
13730	CN931223	3.84952	2	1.96256	1.94561	4	0.450888	2.42286	4	0.523273	3.16931	4	0.724386	1.20136	4	0.0826643	0.67409	4	0.0562398	0.677939	4	0.0608027	0.680747	4	0.176892
13734	EB109671	0.286735	2	0.0354319	0.368193	4	0.0852516	0.295731	4	0.0191633	0.385949	4	0.0961816	0.248826	4	0.0407524	0.258732	3	0.0792973	0.270296	3	0.0200041	0.309814	4	0.051898
13759	CN931246	0.58588	2	0.0718215	0.563796	4	0.0994076	0.53049	4	0.113753	0.659469	4	0.14295	0.412903	4	0.0132419	0.278127	3	0.011236	0.429197	3	0.044759	0.358169	4	0.0419693
13772	CN931255	0.253866	2	0.0458135	0.367837	4	0.0669869	0.306773	4	0.034168	0.293964	4	0.0469924	0.251764	3	0.0158031	0.238189	4	0.058993	0.23512	4	0.0391956	0.310419	4	0.0673106
13779	CN931260	0.618736	2	0.169055	0.794134	4	0.0746252	0.628354	4	0.042433	0.946944	4	0.131247	0.854743	3	0.0290254	1.38483	3	0.166555	1.06716	4	0.140581	0.660822	3	0.261243
13781	CN931262	0.19136	2	0.0260541	0.267788	3	0.0206463	0.261927	2	0.000635746	0.234061	3	0.0142088	#DIV/0!	0	#DIV/0!	0.288132	2	0.00210743	0.356968	3	0.0735101	0.259388	1	#DIV/0!
13793	CN931268	0.554131	2	0.0358874	0.331424	4	0.066481	0.389267	4	0.0124186	0.3436	4	0.0357831	0.392435	4	0.0419665	0.397572	4	0.0676145	0.460659	3	0.0588068	0.369625	3	0.0363847
13814	CN931283	0.904765	2	0.0689893	1.32028	4	0.188397	1.12398	4	0.131751	1.1824	4	0.0441819	1.06783	4	0.0835272	1.29937	4	0.17189	1.83354	3	0.118625	1.10225	4	0.207031
13835	CN931298	4.90165	2	1.8158	2.81367	4	0.216363	3.79066	4	0.297351	4.27013	4	0.514724	3.06734	4	0.41668	3.55656	4	0.751675	3.12678	4	0.104776	2.71759	4	0.617875
13837	CN931300	0.234496	1	#DIV/0!	0.470574	4	0.0856268	0.349957	3	0.0221988	0.45417	4	0.0802104	0.43413	3	0.0619857	0.485328	3	0.087282	0.345145	2	0.0792695	0.383426	3	0.0429812
13847	EB109700	26.9559	1	#DIV/0!	32.8001	4	3.60749	25.5363	4	0.913495	25.3366	3	2.26575	19.8531	4	1.1498	26.5023	2	1.3822	33.0292	3	6.62935	19.2712	4	5.52602
13850	CN931309	4.76486	2	0.423145	4.72543	4	0.580234	5.49317	4	0.920457	4.31413	4	0.84779	3.97434	3	0.517695	4.87067	4	0.88519	3.89058	4	0.634944	2.74689	3	0.464527
13853	CN931312	0.361306	2	0.0327265	0.384029	4	0.0287035	0.364018	4	0.0247718	0.35347	4	0.0098818	0.374573	3	0.030013	0.424274	4	0.0330604	0.521356	4	0.0340487	0.46725	4	0.0333341
13857	CN931315	0.450316	1	#DIV/0!	0.525364	4	0.0817698	0.516748	4	0.048052	0.59423	3	0.0680752	0.453947	3	0.0723796	0.441555	2	0.145341	0.430296	3	0.0381715	0.402876	2	0.0639629
13876	EB109708	0.341106	2	0.0606538	0.345125	4	0.0216909	0.342107	4	0.0219118	0.3192	4	0.0242372	1.62677	4	0.924375	0.311344	4	0.0131281	0.327526	4	0.0204158	0.409221	4	0.0526615
13884	CN931334	0.21042	2	0.0245598	0.2553	4	0.00619799	0.235312	4	0.0138403	0.198047	3	0.040545	0.22359	4	0.0282763	0.193235	3	0.0454061	0.248368	3	0.0182552	0.185031	3	0.00883583
13885	CN931335	0.655109	2	0.141338	0.675533	4	0.0398484	0.675345	4	0.0693579	1.11531	4	0.246244	0.779521	4	0.114905	0.77671	4	0.0879177	0.839345	3	0.154467	0.817197	4	0.269003
13894	EB109712	0.637683	2	0.00199475	0.730118	4	0.151902	0.689832	4	0.123097	0.609319	3	0.101089	1.05215	4	0.184179	0.662883	4	0.0675323	0.537623	4	0.0609093	0.488124	3	0.12686
13896	CN931343	0.563176	1	#DIV/0!	0.528822	4	0.0290916	0.637745	4	0.0753839	0.624116	4	0.088946	0.573949	3	0.0645327	0.486961	3	0.0678905	0.618597	4	0.16388	0.590987	4	0.0774705
13912	CN931356	0.270891	2	0.0409549	0.415309	4	0.131268	0.393746	4	0.0269746	0.558544	4	0.0677103	0.28865	4	0.0280068	0.318348	4	0.0351627	0.332761	4	0.0473107	0.432974	2	0.039565
13921	CN931362	0.313227	2	0.035903	0.281091	4	0.0504799	0.277744	4	0.0249206	0.257675	4	0.0273557	0.316274	4	0.0418153	0.381954	3	0.0233909	0.330476	4	0.0183106	0.288641	3	0.0477063
13938	CN931376	1.10279	2	0.182873	0.88063	4	0.0282457	0.918349	4	0.0961154	0.925158	4	0.0717567	0.887161	4	0.0701859	1.12334	4	0.0976631	1.27337	4	0.183958	1.21827	4	0.174836
13952	CN931385	0.386333	2	0.0383619	0.506271	4	0.065849	0.458233	4	0.0670258	0.42905	2	0.0124035	0.337738	4	0.0616645	0.319257	4	0.0722124	0.319143	3	0.0107809	0.365842	4	0.0813328
13968	CN931392	2.23044	2	0.40553	1.85192	4	0.2689	2.0043	4	0.136248	1.53411	3	0.246118	1.78498	3	0.405548	1.93621	4	0.34955	2.24088	4	0.308884	1.3125	4	0.335597
13976	CN931396	0.395747	2	0.073463	0.695687	4	0.117437	0.517428	4	0.0659818	0.479083	4	0.0581717	0.473063	3	0.0423326	0.462391	2	0.0665844	0.498012	4	0.0725125	0.571479	4	0.135115
13996	CN931409	0.513254	2	0.159756	0.397919	4	0.0555977	0.311552	4	0.0158781	0.40536	3	0.0981947	0.419375	4	0.0405677	0.456685	4	0.0530091	0.428344	2	0.0752635	0.389622	3	0.154639
14003	CN931413	1.74644	2	0.574017	1.5412	4	0.479335	1.56656	4	0.116167	1.72198	4	0.438942	1.96176	4	0.245832	1.80851	4	0.0925518	2.3203	3	0.393368	1.34759	4	0.153771
14004	CN931414	2.35638	2	0.59859	2.66736	4	0.333594	2.61483	4	0.267213	2.86887	3	0.261253	4.3977	4	0.804397	3.65182	4	0.457696	4.30292	4	0.173638	2.92614	4	0.821843
14016	CN931420	0.200113	2	0.0229029	0.363279	4	0.00814212	0.299295	4	0.0315996	0.291751	3	0.0399504	0.283687	4	0.0352331	0.202514	3	0.0374956	0.31906	2	0.0941688	0.260377	2	0.0649383
14021	CN931425	0.325743	2	0.0800765	0.358412	4	0.107781	0.296741	4	0.0218844	0.2465	4	0.0264097	0.265064	3	0.0347573	0.360664	4	0.0463824	0.342688	4	0.0468364	0.412009	2	0.142495
14027	CN931429	1.09055	2	0.160833	0.962738	4	0.171745	0.8769	3	0.116436	1.10973	4	0.0573346	0.831053	4	0.0865147	1.03639	4	0.150027	1.26217	4	0.0377323	1.17889	4	0.120124
14052	CN931447	0.298079	2	0.0606106	0.300362	3	0.0441662	0.277724	3	0.013094	0.333144	3	0.0897356	0.317633	4	0.0733165	0.255218	4	0.0376535	0.267569	4	0.0327386	0.381594	4	0.096002
14064	CN931456	0.730401	2	0.139863	0.520684	3	0.0859383	0.61591	3	0.0903546	1.24854	3	0.18319	0.539615	2	0.0582499	0.409288	3	0.100255	0.53464	4	0.0540783	1.09627	2	0.068943
14086	CN931467	0.185289	2	0.0111065	0.308363	2	0.059286	0.233094	3	0.0422043	#DIV/0!	0	#DIV/0!	0.222279	3	0.0171036	0.194756	2	0.0131817	0.189918	3	0.0184528	0.165247	2	0.0184904
14087	CN931468	0.365416	2	0.0813322	0.348503	2	0.0456666	0.356628	4	0.0469546	0.526132	1	#DIV/0!	0.302396	3	0.0425986	0.298028	4	0.0249969	0.347779	4	0.0299659	0.383056	4	0.0515121
14089	CN931470	0.901091	2	0.303359	0.722541	4	0.122932	0.643087	4	0.0837634	0.551545	4	0.0856744	0.700317	3	0.106722	0.592888	4	0.0397202	0.597423	3	0.0631655	0.454691	4	0.0755541
14090	CN931471	0.188188	2	0.0166018	0.249215	4	0.021518	0.256995	4	0.0137728	0.2135	3	0.0150155	0.255782	4	0.0193082	0.238172	3	0.0513305	0.394084	4	0.104657	0.350804	4	0.0647798
14094	CN931474	0.473875	2	0.00257854	1.60494	4	0.0372025	1.62374	4	0.211086	1.35546	4	0.180594	0.73863	3	0.0565646	0.849119	3	0.0987368	0.644591	4	0.0633554	0.409418	4	0.0248129
14101	EB109779	0.435363	2	0.0567683	1.12287	4	0.179388	1.03545	4	0.160322	0.944166	4	0.0880429	1.47442	4	0.454417	2.32362	4	0.621286	0.684883	4	0.138105	0.653361	4	0.0524291
14125	CN931496	3.14494	2	0.553111	4.28189	4	0.631963	4.14258	4	0.325273	4.18085	4	0.47394	3.3993	3	1.215	4.3734	4	1.22036	4.2078	4	0.373375	3.26688	4	1.03705
14157	EB109788	10.4802	2	1.34874	8.35255	4	1.40833	8.75604	4	0.503736	7.76015	4	0.549557	11.5021	3	1.03544	14.5352	4	2.85225	13.3064	4	1.33601	10.6234	3	1.5818
14167	CN931527	0.675908	2	0.0204959	0.607148	4	0.0703044	0.636619	4	0.102407	0.546304	4	0.101031	0.807604	4	0.050943	0.656289	4	0.0622981	0.746342	4	0.0827366	0.492962	4	0.136744
14168	EB109792	0.353567	2	0.0703417	0.410133	3	0.01538	0.30408	4	0.0246564	0.403349	4	0.0866544	0.432937	4	0.0720367	0.362765	4	0.0397135	0.453273	4	0.0441244	0.581502	4	0.145594
14177	CN931532	1.35009	2	0.243435	1.32251	4	0.186451	1.29749	4	0.077926	1.02751	4	0.259743	0.841129	4	0.0697946	1.13955	4	0.13368	1.33674	4	0.119875	1.15134	4	0.0912479
14181	CN931536	0.547259	2	0.125021	0.906803	2	0.107596	0.622361	4	0.0549273	0.655725	4	0.0778558	0.759184	4	0.066335	0.832239	4	0.0651706	0.824769	4	0.0581322	0.646532	4	0.0193158
14190	EB109800	0.229644	2	0.0440322	0.26085	3	0.0120908	0.296063	4	0.0273219	0.376898	1	#DIV/0!	0.403024	3	0.027432	0.379751	4	0.0507255	0.271344	4	0.0221614	#DIV/0!	0	#DIV/0!
14202	CN931550	0.478505	2	0.0701517	0.555428	4	0.0988434	0.509606	4	0.0706588	0.507878	3	0.0226618	0.485324	4	0.0873801	0.460447	4	0.0655968	1.00296	4	0.0923217	0.893303	4	0.149662
14209	CN931555	0.529694	2	0.100794	0.650765	4	0.0860037	0.750359	4	0.0764332	0.500572	4	0.0758809	0.499975	4	0.0619487	0.424195	4	0.0479511	0.669012	4	0.0780707	0.495511	4	0.0280997
14213	CN931557	1.05048	2	0.201105	1.17815	4	0.111321	1.30578	4	0.151882	1.61876	4	0.326959	0.897163	4	0.171617	1.14764	4	0.184228	1.36777	4	0.166272	1.13179	4	0.147187
14237	CN931569	0.269505	1	#DIV/0!	0.204241	3	0.0184756	0.226309	4	0.0248067	0.222288	3	0.0395921	0.258527	4	0.023738	0.349064	3	0.0582162	0.231603	3	0.0267994	0.232584	4	0.0374379
14239	CN931570	0.188149	2	0.0303949	0.256321	4	0.0165788	0.251225	4	0.0252954	0.268251	2	0.0469659	0.23161	3	0.0177051	0.270892	4	0.0224864	0.33814	4	0.027357	0.25462	3	0.0332555
14245	CN931575	0.277542	2	0.0677391	0.190753	4	0.0209923	0.227706	3	0.0132575	0.232729	3	0.050012	0.191404	4	0.0296535	0.195667	4	0.0268752	0.188304	4	0.0154097	0.280944	4	0.0377175
14253	EB109826	41.4276	2	1.32411	37.641	4	1.42203	36.7801	4	1.29521	39.6369	4	1.62735	38.1182	4	0.91939	38.6102	4	2.56096	33.7639	4	1.44896	34.3893	4	0.853284
14255	CN931579	0.225004	2	0.00862334	0.241033	4	0.0327818	0.330789	4	0.0270259	0.289181	2	0.034234	0.379649	2	0.100132	0.306071	2	0.0514991	0.320669	4	0.0741824	0.52338	1	#DIV/0!
14269	CN931589	0.3287	2	0.100735	0.314538	4	0.0784039	0.368606	3	0.0604492	0.413021	3	0.076974	0.339626	3	0.0301687	0.489316	4	0.0714082	0.396942	4	0.0200202	0.514174	3	0.081843
14270	CN931590	0.179483	2	0.0495076	0.249835	3	0.0194721	0.269348	4	0.0406537	0.266751	3	0.0263924	0.240113	1	#DIV/0!	0.304725	3	0.0286808	0.375223	2	0.192674	0.268973	2	0.0243443
14271	CN931591	3.17797	2	0.677837	1.79511	4	0.27148	1.85313	4	0.272708	1.6528	4	0.223666	2.89666	3	0.794072	3.88017	3	0.689319	5.61136	4	0.495684	11.6771	3	2.14969
14277	CN931596	1.07054	2	0.2491	0.878572	4	0.166178	0.775164	4	0.112528	0.74039	4	0.114195	0.74776	4	0.123868	0.708923	3	0.168937	0.860414	3	0.328506	0.786502	4	0.0817393
14279	CN931598	0.639774	2	0.0199306	0.435397	4	0.0238761	0.438815	4	0.0396207	0.446435	4	0.0261812	0.434423	3	0.0105407	0.542526	3	0.127341	0.483956	3	0.0732258	0.666604	4	0.0635839
14316	CN931618	1.40496	2	0.455823	0.5091	4	0.0761659	0.784506	4	0.22826	1.02973	4	0.452113	1.56123	4	0.156654	1.94135	4	0.439675	2.06557	4	0.425004	1.60767	2	1.19669
14319	CN931621	0.88847	2	0.259289	1.38573	4	0.0667937	1.50559	4	0.13812	1.05628	4	0.0813562	1.6244	4	0.190697	1.43986	4	0.203431	1.37388	4	0.159286	1.02225	4	0.133003
14321	CN931622	#DIV/0!	0	#DIV/0!	0.307323	3	0.0367934	0.344693	4	0.0225479	0.238489	2	0.0197626	0.283241	3	0.084629	0.365348	2	0.116852	0.407284	2	0.0126773	0.333639	2	0.0164742
14323	CN931624	11.4872	2	2.64584	5.44316	4	0.806656	5.73222	4	0.636983	4.14735	4	0.370315	5.78482	3	0.788251	8.32951	4	1.32542	6.02176	4	0.243155	3.08572	3	0.954214
14369	CN931653	0.325641	1	#DIV/0!	0.396706	4	0.046266	0.362907	4	0.0251307	0.329584	3	0.0500372	0.353671	4	0.0414407	0.360566	3	0.0144802	0.269507	3	0.015098	0.298204	3	0.0725482
14375	CN931658	1.34291	2	0.59435	2.21913	2	0.528114	2.02451	4	0.169609	2.82456	3	0.546824	2.70454	4	0.206347	5.06216	4	1.376	3.20029	4	0.302165	4.6966	4	0.956932
14376	CN931659	0.368948	2	0.104918	0.659916	4	0.118049	0.721153	4	0.00498763	0.598332	3	0.0761232	0.48321	4	0.0497721	0.641108	4	0.0886866	0.804463	3	0.163714	0.701499	3	0.118946
14378	CN931661	0.257154	2	0.0392192	0.199341	3	0.011176	0.219742	3	0.0201148	0.170421	2	0.00640016	0.21263	2	0.0527149	0.193897	2	0.000365501	0.206432	2	0.0576799	0.196582	1	#DIV/0!
14389	CN931669	0.356905	1	#DIV/0!	0.443096	4	0.0966986	0.311111	4	0.0255387	0.301026	4	0.0363714	0.229074	4	0.0176079	0.26019	4	0.0352705	0.332492	4	0.0252888	0.465294	1	#DIV/0!
14393	CN931672	5.738	1	#DIV/0!	2.71149	4	0.298025	2.97037	4	0.185072	3.90755	4	0.219942	2.50111	4	0.627462	2.58922	4	0.42483	3.14486	2	0.536599	2.9105	4	0.703841
14395	CN931673	1.04574	2	0.196616	1.58521	4	0.175671	1.53862	4	0.143208	1.29026	4	0.0697158	1.39505	4	0.309465	1.20776	4	0.243409	0.964279	4	0.110657	0.546245	3	0.222897
14398	EB109874	0.162698	1	#DIV/0!	0.171808	2	0.0662188	0.148774	1	#DIV/0!	0.197253	1	#DIV/0!	#DIV/0!	0	#DIV/0!	#DIV/0!	0	#DIV/0!	0.253217	2	0.0258392	0.151003	1	#DIV/0!
14436	CN931696	1.26307	1	#DIV/0!	0.867066	4	0.117198	0.96344	4	0.0438079	0.857984	4	0.0536364	0.824949	4	0.0830117	0.973738	4	0.165727	0.984944	4	0.0749069	1.35103	4	0.106027
14437	CN931697	0.240136	1	#DIV/0!	0.25518	4	0.0261001	0.223761	3	0.0149297	0.236419	2	0.0368031	0.281927	4	0.0337294	0.271383	4	0.0565924	0.213867	4	0.0218683	0.231211	3	0.0247355
14442	CN931701	6.15433	1	#DIV/0!	4.43658	4	0.56834	4.84574	4	0.514943	4.85421	4	0.402244	4.62497	4	0.727311	5.12798	4	0.922419	4.97981	4	0.719794	3.99648	3	1.20293
14448	CN931704	0.926576	1	#DIV/0!	1.0463	3	0.419474	0.775463	4	0.0745004	0.730052	4	0.0874595	0.44668	3	0.0465716	0.623623	3	0.0421022	0.600142	3	0.0109811	0.671421	3	0.207216
14450	CN931706	0.491084	2	0.0667015	0.76915	4	0.0901597	0.665478	4	0.119279	0.762269	4	0.0558649	0.516395	4	0.124381	0.823708	3	0.0975987	1.10773	4	0.119194	1.15119	3	0.32588
14461	EB109898	0.580995	2	0.0924656	0.54895	4	0.0224513	0.551626	4	0.0503874	0.480029	4	0.0423065	0.517476	3	0.0400192	0.49322	4	0.0615574	0.501009	3	0.111745	0.657626	4	0.0659255
14462	EB109899	1.44734	2	0.0782877	1.40047	4	0.161552	1.24413	4	0.0979131	1.14933	3	0.0852922	1.61093	3	0.132301	1.52146	4	0.195285	1.02689	3	0.158654	1.39262	4	0.133016
14477	CN931721	0.471947	2	0.0587213	0.34082	3	0.00579677	0.299679	4	0.00473157	0.287433	4	0.0231157	0.536886	4	0.11101	0.493337	4	0.0733682	0.484644	3	0.0696023	0.472297	3	0.052614
14478	CN931722	0.409248	2	0.051072	0.490001	4	0.0841782	0.490438	4	0.0647446	0.415022	4	0.0192978	0.460669	4	0.0598676	0.446986	4	0.0497964	0.534195	4	0.0440229	0.431425	3	0.0526093
14483	CN931727	0.340235	1	#DIV/0!	0.455585	4	0.191238	0.230999	3	0.0188257	0.302527	3	0.0273515	0.330141	3	0.0315287	0.39481	3	0.128533	0.266412	3	0.0146191	0.408924	4	0.108063
14486	CN931730	0.449163	2	0.189561	0.632665	4	0.150306	0.370923	4	0.039524	0.371088	4	0.031881	0.316063	4	0.0456424	0.350501	4	0.0343452	0.381515	4	0.0350766	0.305072	4	0.0298226
14488	EB109904	1.07026	2	0.0263074	0.904527	4	0.112403	0.775523	4	0.141159	0.779036	4	0.122221	1.01801	3	0.190424	1.50304	4	0.199549	1.7058	4	0.0524159	1.83071	4	0.153355
14521	CN931750	0.265666	2	0.0704816	0.238808	3	0.0137359	0.238164	3	0.0248698	0.216444	3	0.031562	0.216676	3	0.00756875	0.206586	3	0.00818968	0.201301	3	0.0221886	0.272807	3	0.061743
14580	EB109936	0.333584	1	#DIV/0!	0.310526	4	0.0489864	0.431397	4	0.0508847	0.525749	4	0.114034	0.426507	4	0.0794042	0.598075	4	0.12366	0.403019	3	0.0588718	0.4546	4	0.0740014
14586	CN931787	0.610955	1	#DIV/0!	0.533979	4	0.097136	0.664431	4	0.173507	0.607598	3	0.0299695	0.386328	4	0.0441322	0.460599	4	0.088702	0.55984	4	0.0428684	0.633037	4	0.130043
14595	CN931795	1.07647	1	#DIV/0!	1.18666	4	0.0904112	1.17958	3	0.16865	1.45479	2	0.610561	1.90292	2	0.131841	1.54719	4	0.300448	1.12062	4	0.0206418	0.800044	3	0.171081
14605	EB109942	0.343	2	0.031654	0.307871	3	0.083647	0.237485	2	0.0689404	0.252999	2	0.0328876	0.234015	2	0.0505478	0.257369	1	#DIV/0!	0.1431	2	0.0207085	0.10598	1	#DIV/0!
14617	CN931808	0.295831	2	0.0265018	0.30115	4	0.0352188	0.42879	4	0.0761902	0.38719	4	0.073996	0.310924	4	0.0192194	0.269404	3	0.00957682	0.307523	4	0.0397509	0.285264	4	0.0300925
14618	CN931809	0.261622	2	0.0548744	0.365435	4	0.0371967	0.351494	4	0.0284412	0.32588	4	0.0275085	0.245868	3	0.0440927	0.352102	4	0.0344684	0.319862	4	0.0312519	0.330166	4	0.0216312
14623	CN931813	0.211511	1	#DIV/0!	0.171825	4	0.0165987	0.212807	4	0.0143965	0.207539	4	0.0219765	0.207836	4	0.0249275	0.19447	4	0.0360226	0.251854	4	0.0216815	0.251862	4	0.0303678
14632	CN931819	0.29142	2	0.0236989	0.356134	4	0.0593318	0.339812	4	0.0171167	0.577144	4	0.0625319	0.648415	3	0.0295933	1.1785	3	0.28385	0.601144	3	0.120436	0.583203	3	0.108349
14642	CN931824	0.209031	1	#DIV/0!	0.236349	3	0.0118964	0.272343	4	0.0134134	0.156585	2	0.0545325	0.261942	1	#DIV/0!	0.180212	1	#DIV/0!	0.264345	2	0.0398906	0.165013	2	0.0071707
14649	CN931829	0.746801	2	0.023436	0.727353	4	0.0478502	0.648519	4	0.0334469	0.675458	4	0.0813359	0.410504	4	0.0563619	0.516943	4	0.0523571	0.570489	3	0.0542288	0.464836	3	0.0470378
14655	CN931834	0.494455	2	0.015252	0.419301	4	0.0597295	0.331309	4	0.0376731	0.35091	3	0.0389958	0.453171	4	0.0357533	0.797822	4	0.174996	0.662831	3	0.21566	0.526787	3	0.318306
14678	EB109968	0.323859	2	0.0289735	0.740011	4	0.0620509	0.523197	3	0.0646097	0.64708	4	0.0622229	0.68923	3	0.132624	0.711851	3	0.176236	0.473527	3	0.0552986	0.734386	3	0.188642
14717	CN931870	0.30646	2	0.0579664	0.431625	4	0.0491738	0.361384	4	0.052604	0.377167	3	0.0602764	0.413873	2	0.0616842	0.30398	2	0.041465	0.250509	3	0.0122394	0.272228	2	0.0157356
14720	EB109981	9.12129	2	2.59906	7.10885	4	1.83832	7.06437	4	0.18483	8.26009	4	1.09124	8.01319	4	0.860014	11.8842	4	0.489483	11.3891	4	0.635889	10.7897	4	5.0104
14722	CN931872	0.763232	2	0.0550479	0.583869	4	0.0572308	0.501217	4	0.0064028	0.460382	4	0.0552725	0.598323	4	0.0803347	0.540645	4	0.0423439	0.611885	3	0.0153461	0.466786	4	0.0585574
14723	CN931873	0.686695	1	#DIV/0!	0.509068	4	0.0800679	0.613311	4	0.0199277	0.650146	4	0.0958357	0.604553	4	0.15901	0.658641	4	0.129282	0.857493	4	0.138404	0.804801	4	0.118157
14729	CN931879	0.725293	2	0.00680522	0.95248	4	0.14923	0.768908	4	0.0847563	0.80687	4	0.119946	0.645263	4	0.0718765	0.578526	4	0.126773	0.446072	4	0.0455957	0.281756	3	0.0187139
14738	EB109984	0.463208	2	0.0271692	0.498914	4	0.0379188	0.571557	4	0.10555	0.640327	4	0.087474	0.478705	4	0.0816679	0.487523	4	0.0627101	0.58078	4	0.0762911	0.860166	4	0.154719
14746	CN931892	0.327524	2	0.0553696	0.40496	4	0.070825	0.421769	4	0.0156943	0.426882	4	0.0255231	0.456689	4	0.0692829	0.420761	4	0.0718274	0.439007	3	0.0565074	0.409382	3	0.0743284
14749	CN931893	1.27503	2	0.136497	1.30859	4	0.194366	1.14951	4	0.0967468	1.37773	4	0.116573	1.6183	4	0.23761	1.40819	4	0.208737	1.48562	4	0.279365	1.2314	4	0.196575
14752	CN931895	0.577107	2	0.202886	0.501155	4	0.0342004	0.416811	4	0.0662964	0.430917	4	0.0825689	0.620372	4	0.139112	0.654162	3	0.154692	0.899531	3	0.222581	0.577361	4	0.190179
14753	CN931896	10.1588	2	2.71974	24.088	4	6.24111	24.8314	4	3.35541	23.7391	4	4.77426	18.8121	4	2.85535	27.1168	4	7.27374	24.1843	4	5.02653	19.2328	3	1.16624
14766	CN931903	1.53247	1	#DIV/0!	1.64002	4	0.374108	1.26688	4	0.0783563	1.17355	4	0.0662416	1.36868	4	0.184196	1.61898	4	0.210358	2.2498	3	0.181523	1.56486	4	0.455755
14781	CN931912	0.646995	2	0.0649796	0.819809	4	0.124227	0.721245	4	0.0707989	0.680175	3	0.0673728	0.498977	4	0.122678	0.605989	4	0.0602999	0.58154	4	0.0747277	0.909748	2	0.450913
14814	CN931932	0.662087	2	0.166315	0.50642	4	0.0743234	0.445804	4	0.015619	0.452657	4	0.0396967	0.637005	3	0.117031	0.583528	3	0.0845621	0.468376	3	0.0571188	0.547365	3	0.0782216
14817	CN931935	#DIV/0!	0	#DIV/0!	1.01522	2	0.0364346	0.723472	2	0.00224202	1.00743	1	#DIV/0!	1.28568	2	0.0695331	1.30938	2	0.0147439	1.14546	2	0.216498	2.39782	2	0.110189
14834	CN931946	0.49973	2	0.0245006	0.518902	3	0.0695988	0.61496	4	0.0525236	0.821191	3	0.21883	0.982738	4	0.102653	1.12064	4	0.14014	0.552496	3	0.0815449	0.752367	4	0.0377854
14835	CN931947	0.399136	1	#DIV/0!	0.15429	1	#DIV/0!	0.167341	1	#DIV/0!	#DIV/0!	0	#DIV/0!	#DIV/0!	0	#DIV/0!	#DIV/0!	0	#DIV/0!	#DIV/0!	0	#DIV/0!	0.314021	1	#DIV/0!
14863	CN931966	0.153477	1	#DIV/0!	0.204234	3	0.0164403	0.234787	3	0.00235737	0.187542	2	0.0682608	0.214798	4	0.0118676	#DIV/0!	0	#DIV/0!	0.189401	1	#DIV/0!	0.232324	1	#DIV/0!
14864	EB110028	5.32639	2	1.29214	3.52664	4	0.467607	4.49841	4	0.371307	4.27336	4	0.268291	3.41397	4	0.634511	3.88569	3	0.384895	4.88699	3	0.517357	3.16717	4	1.02516
14871	EB110031	0.30293	2	0.0433555	0.563428	4	0.096415	0.555572	3	0.157495	0.378847	3	0.0522569	0.548512	3	0.0714643	0.780753	3	0.144117	0.433541	4	0.076342	0.398137	4	0.0957033
14873	CN931972	0.468743	2	0.148697	0.508549	4	0.0804534	0.528683	4	0.0810968	0.465512	4	0.0756322	0.235102	3	0.0508795	0.434362	4	0.0733751	0.478577	4	0.0325835	0.652652	2	0.177243
14884	EB110036	2.49371	2	0.614965	1.96901	4	0.543769	2.25848	4	0.203039	1.90749	4	0.235389	1.95423	4	0.593473	1.32607	3	0.239576	2.1498	2	0.379364	1.63486	4	0.223863
14905	CN931994	6.47078	2	0.746781	4.61729	4	0.268921	4.25881	4	0.876617	4.97687	4	0.881368	3.47267	3	0.689501	1.81071	4	0.459041	2.22078	3	0.58519	1.25579	4	0.29238
14908	CN931995	0.562908	2	0.0461874	0.673389	4	0.0188291	0.630792	4	0.103674	0.752324	4	0.106326	0.963818	3	0.275701	0.589598	4	0.15062	0.896215	3	0.145559	0.662404	4	0.117786
14919	CN932002	8.31942	2	0.79517	5.20155	4	0.558083	6.33344	4	0.976509	5.02271	4	0.584848	6.39298	4	0.878313	4.7704	4	0.954497	7.54841	3	0.318943	6.56632	4	1.49614
14925	CN932007	0.877768	2	0.220356	1.60022	4	0.288729	1.68226	4	0.219075	1.55163	4	0.394881	1.43182	4	0.393241	1.29182	3	0.260874	1.78874	4	0.238518	1.40212	4	0.503848
14944	CN932022	0.233717	2	0.0303737	0.29559	4	0.0297265	0.240209	4	0.0201292	0.243157	3	0.0162456	0.267249	3	0.00757977	0.210851	4	0.0267865	0.332602	4	0.0743329	0.256528	4	0.0313681
14948	CN932025	2.55066	2	0.26625	2.99012	4	0.309241	4.38896	4	0.733553	3.79068	3	0.867351	3.7474	4	0.299659	4.62102	4	0.974115	3.25822	4	0.0897225	1.6328	4	0.29971
14957	CN932032	0.342507	2	0.044142	0.285497	4	0.0189182	0.265764	3	0.0207073	0.304956	4	0.0413867	0.292095	4	0.0273799	0.318774	4	0.0514007	0.312693	4	0.0122694	0.305033	3	0.02015
14959	CN932034	1.30252	1	#DIV/0!	0.696647	3	0.0854075	0.66728	4	0.0392405	0.605598	4	0.0815936	0.666603	4	0.110315	0.721964	4	0.114373	0.769612	4	0.164758	0.601944	4	0.141488
14983	CN932051	4.33246	2	0.204652	3.20038	3	0.816388	4.28007	4	0.401353	3.75135	3	0.757189	2.00895	4	0.482517	3.28219	4	0.416628	3.66447	4	0.743901	4.0626	4	0.876721
14995	EB110065	0.526556	2	0.0627432	0.62886	4	0.0923197	0.52966	4	0.0522315	0.521398	4	0.0327854	0.466468	4	0.0481534	0.527603	4	0.132594	0.496601	4	0.0364343	0.555545	4	0.0626413
15000	CN932061	21.95	2	4.75977	29.8259	4	4.93791	31.2169	4	5.24155	22.8795	4	3.04525	24.8714	2	0.791549	36.7211	4	7.14528	27.9705	4	4.21593	29.2512	3	5.17611
15001	CN932062	0.481139	2	0.0723041	0.296617	3	0.0203245	0.248466	4	0.0220293	0.215202	3	0.0156322	0.329072	4	0.0697502	0.338408	4	0.0336648	0.505593	2	0.110054	0.639494	2	0.321786
15008	CN932067	0.334648	2	0.0381557	0.416085	3	0.0392506	0.501085	4	0.0556472	0.4886	4	0.089971	0.497515	3	0.0619734	0.574772	3	0.0856252	0.966051	4	0.114502	2.10282	4	0.60714
15013	EB110070	0.26193	2	0.0442139	0.25061	4	0.0259004	0.235826	3	0.0319664	0.199433	4	0.0233411	0.20731	3	0.0134728	0.357287	3	0.0545264	0.303517	4	0.0436652	0.267834	3	0.0421115
15016	EB110072	1.19547	2	0.195449	1.37576	4	0.143867	1.71583	4	0.187012	1.80497	4	0.246689	1.12991	4	0.217046	0.842424	4	0.148772	0.74123	4	0.0982982	0.723134	3	0.0687166
15017	CN932072	0.375093	2	0.0349927	0.630534	3	0.0946752	0.651192	4	0.0422908	0.500799	2	0.0079952	1.11061	4	0.232362	0.549588	3	0.0732429	0.646146	4	0.151132	0.661576	4	0.110957
15018	EB110073	1.33555	1	#DIV/0!	0.766185	4	0.185284	0.675653	3	0.142033	0.639855	4	0.0567615	0.723757	3	0.154681	0.765961	4	0.138662	0.712589	4	0.0654729	0.507966	4	0.0766436
15022	CN932075	0.224516	2	0.0353245	0.321893	4	0.0265633	0.353254	4	0.0599361	0.269989	3	0.0111945	0.223096	2	0.0251381	0.25994	2	0.0410113	0.366845	2	0.0677685	0.291751	4	0.0361545
15023	EB110075	0.330942	2	0.00497942	0.260611	3	0.0202379	0.302786	4	0.0357194	0.281753	2	0.0141133	0.262121	2	0.00741896	0.210614	2	0.0492661	0.213201	3	0.0166283	0.280184	1	#DIV/0!
15032	CN932081	0.512488	2	0.053496	0.841541	4	0.0991276	0.651595	4	0.107371	0.597014	4	0.0958729	0.934711	3	0.170872	0.470037	3	0.0272427	0.336989	3	0.0383532	0.305954	4	0.0462484
15035	CN932083	3.56093	2	0.0706974	4.41091	4	0.254359	6.77904	4	0.196465	7.98791	4	1.3842	4.8082	4	0.12788	6.96479	3	0.745354	8.30753	3	0.312749	15.9162	3	6.13875
15073	CN932103	0.962787	2	0.115211	1.16217	4	0.124288	1.3677	4	0.227603	1.29927	4	0.0422129	0.72893	4	0.101849	0.794425	3	0.0868706	0.98091	3	0.0891685	0.754185	4	0.0453363
15083	CN932110	2.31253	2	0.527626	2.49493	4	0.417935	1.76232	4	0.0276429	1.62997	4	0.116702	1.58102	4	0.247222	1.43734	4	0.240378	2.07706	3	0.0904057	1.83893	4	0.355529
15091	CN932116	0.333847	1	#DIV/0!	0.472359	4	0.0197204	0.454599	4	0.0331726	0.53004	4	0.0191546	0.253687	4	0.0159671	0.299517	4	0.0270112	0.30738	4	0.0546682	0.287842	4	0.0141763
15093	EB110102	10.4865	2	0.871616	15.2333	4	2.47783	12.3662	4	1.56285	10.1085	4	2.62051	15.749	4	2.57421	16.0763	4	2.84925	11.661	4	0.635161	7.21708	3	4.08098
15102	CN932123	4.55909	2	0.012499	2.47974	4	0.217909	3.17163	4	0.193699	2.38975	4	0.240143	3.16704	3	0.339421	2.63314	4	0.240111	1.92396	4	0.310151	2.17851	4	0.366999
15106	CN932126	0.29732	2	0.0211119	0.407745	4	0.0928254	0.264915	3	0.0127441	0.26882	3	0.0548429	0.320953	4	0.0419627	0.28665	4	0.057121	0.256248	3	0.00229961	0.315285	4	0.0253883
15113	EB110107	0.493491	2	0.0121421	0.541166	4	0.0486984	0.452083	4	0.0579503	0.474721	4	0.0275582	1.58675	3	0.535246	0.673278	3	0.0457864	0.89464	4	0.128944	0.649957	4	0.0529971
15133	CN932147	0.451471	2	0.0261556	0.558979	4	0.0627337	0.445462	4	0.0673259	0.485448	4	0.0658346	0.547388	4	0.07313	0.534291	4	0.093892	0.652803	4	0.0414932	0.518932	4	0.116459
15134	CN932148	1.0137	2	0.141869	1.32244	4	0.407982	1.29449	4	0.0656113	1.10804	3	0.0364515	0.829143	3	0.0904817	1.28201	3	0.113675	1.38463	3	0.152088	1.08666	4	0.110587
15137	CN932150	0.268791	2	0.0556157	0.566671	4	0.231588	0.320636	4	0.0513464	0.214041	3	0.0859249	0.212899	3	0.0353827	0.160105	3	0.00911389	0.332292	4	0.0273596	0.319003	4	0.0442286
15155	EE663926	0.660352	1	#DIV/0!	0.453778	4	0.0636167	0.564876	4	0.0273261	0.494116	3	0.00812081	0.476136	3	0.030412	0.440328	4	0.0625017	0.628216	4	0.0293972	0.54328	4	0.0461217
15167	CN932169	1.10409	2	0.210829	2.05738	4	0.346057	1.61983	4	0.114399	1.83619	4	0.261135	1.96399	4	0.21477	1.77475	4	0.161804	1.58467	4	0.254584	1.33351	4	0.101075
15168	CN932170	0.892345	2	0.455957	1.249	4	0.31479	1.35587	4	0.123514	1.35756	4	0.0833227	1.05398	4	0.130172	0.893059	3	0.0162592	1.16584	4	0.133641	1.39167	3	0.392938
15182	CN932179	0.463027	1	#DIV/0!	0.267268	3	0.0349565	0.346672	4	0.0357898	0.305354	4	0.0266525	0.39955	1	#DIV/0!	0.505865	2	0.0290731	0.433763	4	0.0281825	0.354548	4	0.0666076
15187	EB110129	0.347379	2	0.021914	0.291722	4	0.039558	0.2749	4	0.0179915	0.363156	3	0.0654641	0.320111	3	0.037759	0.251543	3	0.0175977	0.233465	2	0.0305827	0.344442	1	#DIV/0!
15193	EB110134	0.220361	2	0.0350451	0.203233	3	0.0182432	0.206427	2	0.0135785	0.200493	3	0.017029	0.298124	3	0.0304304	0.282595	2	0.0326231	0.227442	2	0.0187127	#DIV/0!	0	#DIV/0!
15205	CN932186	0.275969	2	0.0358928	0.301571	4	0.0348691	0.273692	4	0.0188191	0.388022	4	0.0886903	0.28399	4	0.0363806	0.229408	3	0.0267258	0.262495	3	0.0201034	0.36337	4	0.0868047
15241	CN932212	0.834901	2	0.12326	0.69489	4	0.15906	0.719574	4	0.117246	0.535261	3	0.0949404	0.774024	4	0.0888177	0.876207	4	0.0885807	0.73665	4	0.182932	0.738745	4	0.210744
15252	CN932221	0.226255	2	0.00495234	0.216437	3	0.00443185	0.230719	4	0.0337791	0.233707	3	0.0305719	0.266896	3	0.0573621	0.261503	3	0.0676517	0.240539	2	0.016155	0.191647	2	0.00607207
15253	EB110155	0.917494	2	0.102763	0.75	4	0.0847404	0.990659	4	0.0498197	0.94119	4	0.147231	1.9268	4	0.389892	1.24251	4	0.190161	1.30839	4	0.248537	1.33829	4	0.24623
15255	CN932222	0.308732	2	0.0437983	0.33161	4	0.0436081	0.388463	4	0.0111848	0.458083	4	0.0807111	0.340988	4	0.0498006	0.344	3	0.0634711	0.2644	4	0.0215214	0.305486	4	0.0215544
15260	CN932224	0.286355	2	0.086674	0.333225	4	0.0669505	0.499498	4	0.0655935	0.373396	3	0.0247478	0.374973	2	0.0702896	0.494672	4	0.0162478	0.586564	4	0.053941	0.58409	3	0.113981
15266	CN932229	0.3495	2	0.0538612	0.340481	4	0.0449232	0.276855	4	0.0168653	0.327582	4	0.0395234	0.267684	3	0.0196759	0.304132	4	0.0482923	0.302414	4	0.027122	0.354976	4	0.0566612
15274	CN932236	0.538461	2	0.0164671	1.00223	4	0.0898156	0.793009	4	0.103123	0.838424	4	0.0991712	0.749923	4	0.0511588	0.855318	4	0.0462203	0.572532	3	0.045721	0.457025	4	0.0410762
15280	CN932241	0.297046	2	0.0209808	0.233921	4	0.0126161	0.238256	4	0.0226667	0.254865	3	0.0154362	0.320588	3	0.0105679	0.397536	4	0.0640178	0.417302	4	0.0104513	0.355919	2	0.0969906
15287	CN932247	0.425828	2	0.12143	0.480542	4	0.0956842	0.334758	4	0.0212032	0.423875	2	0.0212095	0.378432	4	0.0493932	0.371766	4	0.0430416	0.389824	3	0.0750154	0.688048	4	0.100273
15300	CN932256	0.966304	2	0.0367737	0.775173	4	0.00880559	0.773345	4	0.0769582	0.731056	4	0.0682778	0.728275	4	0.0718465	0.83097	3	0.0889461	0.909334	4	0.0870308	0.664108	4	0.0873032
15315	CN932268	1.48879	2	0.223872	0.903807	4	0.169638	1.07458	4	0.180523	1.02122	4	0.212251	1.0464	4	0.123585	0.985757	4	0.108981	0.924684	4	0.0721007	1.78073	4	0.314695
15341	CN932283	0.207457	2	0.020666	0.21855	3	0.0158859	0.202511	3	0.0148026	0.265554	3	0.0468384	0.188351	1	#DIV/0!	0.299023	1	#DIV/0!	0.565361	1	#DIV/0!	0.17794	2	0.0134378
15350	CN932288	68.5371	1	#DIV/0!	35.9149	3	6.86455	35.7331	4	5.84912	38.0594	3	1.33675	39.0058	3	3.76152	36.6497	4	6.384	33.7549	4	1.26959	40.0328	4	7.12732
15356	CN932292	0.796768	2	0.0355246	0.475509	4	0.0548831	0.610039	4	0.0943051	0.53273	4	0.0807182	0.739262	4	0.0693926	0.741481	4	0.113307	0.570845	4	0.0615811	0.752298	4	0.0905267
15369	CN932300	0.318754	2	0.0466919	0.468716	4	0.0151004	0.490364	4	0.018563	0.476747	4	0.0482932	0.377206	4	0.0452559	0.263273	4	0.0360233	0.219726	4	0.0232479	0.328816	4	0.114497
15372	CN932302	4.6037	1	#DIV/0!	7.50743	4	1.66435	8.86169	4	1.08306	9.85977	4	1.41298	11.3049	4	0.689173	10.3825	4	1.67931	8.17402	4	0.739049	6.4065	4	0.464038
15390	EB110199	0.369192	2	0.00928349	0.737946	4	0.254263	0.344877	4	0.0246209	0.61498	2	0.0558156	0.425041	3	0.0488591	0.475912	4	0.0333552	0.475837	4	0.0677966	0.474405	3	0.200183
15392	EB110201	0.658874	2	0.00701145	0.830659	4	0.107251	0.709864	3	0.0649509	0.736191	4	0.0982564	0.52285	4	0.112098	0.39075	3	0.0650849	0.284715	3	0.0214843	0.256337	3	0.0260934
15393	CN932314	0.814485	1	#DIV/0!	0.634136	4	0.0703239	0.752325	4	0.174463	0.697939	4	0.119405	0.747845	4	0.0665573	0.666721	4	0.125238	0.624526	4	0.154341	0.60023	4	0.155388
15407	CN932324	0.241379	1	#DIV/0!	0.345247	4	0.0940869	0.183814	4	0.0108935	0.244652	3	0.0419469	0.194455	3	0.0251379	0.202202	3	0.0270448	0.228526	3	0.0146171	0.636066	3	0.402388
15445	CN932350	1.05575	2	0.164482	1.37389	4	0.143787	1.11396	3	0.0485901	1.00183	4	0.0979626	0.82068	4	0.101224	0.802685	4	0.164109	0.825457	4	0.0618021	0.93656	4	0.133484
15459	CN932361	0.430116	2	0.189394	0.388156	4	0.135813	0.378067	4	0.0252685	0.319534	3	0.0488283	0.344777	4	0.0463795	0.33908	3	0.0296718	0.284797	4	0.0180143	0.329512	3	0.0926771
15464	CN932363	25.6506	1	#DIV/0!	25.4571	4	1.1734	34.1233	4	4.47226	23.6818	4	3.76086	39.4297	3	7.3382	32.4946	3	8.5028	26.4703	4	2.25268	15.5364	4	4.9536
15465	EB110223	0.948526	2	0.164543	0.54952	4	0.0563339	0.472453	4	0.0363876	0.666369	4	0.138145	0.487045	4	0.060201	0.466107	3	0.0688048	0.405886	3	0.0423876	0.432702	4	0.0701795
15501	EB110242	13.9957	2	6.77013	13.9552	4	1.97288	10.3685	4	0.93581	11.1488	4	2.08617	8.39724	4	1.78492	9.62902	4	1.3323	11.7513	3	0.644817	12.5122	4	1.05496
15509	EB110246	0.267752	2	0.0109066	0.316503	4	0.0228681	0.349753	4	0.0216279	0.270391	3	0.00700505	0.31112	2	0.0089192	0.260774	4	0.0386432	0.277488	4	0.0530507	0.683529	3	0.377508
15513	CN932387	0.280119	2	0.0721015	0.243518	4	0.0217678	0.238564	4	0.0515581	0.288232	3	0.0777728	0.293259	3	0.0186379	0.226197	4	0.0317701	0.249067	3	0.00534045	0.264881	2	0.0436935
15519	EB110249	0.72738	2	0.0996864	1.34258	4	0.192843	1.80742	4	0.081906	1.38426	3	0.0433632	0.688999	3	0.230028	0.9933	4	0.317101	0.695762	4	0.1762	0.437913	3	0.166702
15525	CN932395	0.417062	1	#DIV/0!	0.419727	4	0.0710823	0.353278	4	0.0425048	0.299831	4	0.0298174	0.363634	4	0.0764	0.314538	3	0.035698	0.28344	3	0.0550274	0.336639	4	0.0378976
15537	CN932402	0.631686	1	#DIV/0!	0.308742	4	0.0178991	0.338165	4	0.0242291	0.247448	4	0.0279025	0.332211	4	0.033164	0.371703	4	0.073161	0.40975	4	0.0658916	0.340871	4	0.043525
15558	CN932415	14.9138	2	1.40371	12.8451	3	1.78358	15.3433	4	1.40419	15.9586	2	0.560781	19.3702	4	1.17855	23.544	3	4.04038	17.1065	4	4.55689	16.9437	4	4.5863
15567	CN932419	0.242994	2	0.0308362	0.369975	4	0.074086	0.350201	4	0.0720858	0.295796	3	0.0484829	0.373036	3	0.0344309	0.404774	4	0.0223652	0.331522	4	0.0423233	0.342052	3	0.0377427
15569	CN932421	0.929327	2	0.0735187	0.797887	4	0.115912	0.74782	4	0.111117	0.57214	3	0.130324	0.588371	3	0.102466	0.802371	4	0.16857	1.54665	3	0.573934	0.833466	4	0.0433121
15571	EB110270	0.221016	2	0.0732877	0.198059	3	0.0524015	0.188568	4	0.0132853	0.170065	1	#DIV/0!	0.22135	2	0.0284144	0.162693	1	#DIV/0!	0.193395	3	0.0437209	0.339414	1	#DIV/0!
15581	CN932429	0.197187	2	0.0551933	0.165734	3	0.0116016	0.194582	2	0.030753	0.184089	2	0.000660486	0.205005	3	0.0285765	#DIV/0!	0	#DIV/0!	0.285773	3	0.0491429	0.225874	1	#DIV/0!
15582	CN932430	1.08622	2	0.098403	1.56209	4	0.196595	1.05375	4	0.0820257	0.938826	4	0.14802	0.882646	3	0.146883	0.7503	3	0.0621193	0.726303	4	0.106976	0.840355	4	0.0895983
15609	CN932448	0.771602	2	0.00908358	0.629491	4	0.0409325	0.901231	4	0.0761383	0.725271	4	0.120383	0.8044	3	0.190046	0.934871	4	0.102381	0.76259	4	0.109122	0.623267	4	0.159454
15614	EB110285	2.08626	2	0.144975	2.53706	4	0.45995	2.40189	4	0.342099	2.95131	3	0.132736	1.72072	3	0.135704	2.73921	4	0.559132	3.39467	3	1.13034	2.33835	4	0.630626
15625	CN932457	0.365976	2	0.0367997	0.414894	4	0.0382694	0.280048	4	0.0174759	0.274242	3	0.0265691	0.3727	3	0.107035	0.300602	2	0.108998	0.32819	4	0.0391626	0.242143	1	#DIV/0!
15650	EB110300	0.318592	2	0.0230798	0.343168	4	0.0412763	0.410301	4	0.0354473	0.521957	4	0.124938	0.322468	3	0.0172718	0.353866	3	0.116256	0.315889	4	0.0293409	0.447637	3	0.0741666
15651	EB110301	0.232664	2	0.0451023	0.314381	4	0.030521	0.304487	3	0.0119943	0.231392	4	0.0113668	0.315298	3	0.0198066	0.290811	4	0.0301237	0.25146	3	0.0469639	0.38126	3	0.0921259
15653	CN932473	1.14711	2	0.122718	1.10561	4	0.055184	1.10178	3	0.168674	0.882219	4	0.158119	0.780517	4	0.102437	0.739678	4	0.149439	0.727344	4	0.0754677	0.777242	4	0.177016
15659	CN932477	0.587102	2	0.105222	0.542074	4	0.0597962	0.516954	4	0.0386407	0.431689	4	0.0622458	0.570685	4	0.0644656	0.576128	4	0.104935	0.665362	3	0.0543223	0.574148	3	0.170763
15675	EB110311	0.963518	2	0.122628	0.757771	4	0.0758813	0.786418	4	0.107183	0.759592	4	0.0974283	0.852574	4	0.0712654	1.02493	4	0.1493	0.668857	4	0.0891707	0.798363	4	0.11384
15678	CN932487	0.455843	2	0.0589155	0.685215	4	0.0715367	0.653953	4	0.0486284	0.495603	4	0.0489008	0.811958	4	0.0583546	0.913076	4	0.150599	0.84203	4	0.0578504	0.586906	4	0.0461289
15687	CN932493	23.0659	1	#DIV/0!	31.2718	4	4.03796	26.6648	4	1.39302	40.117	4	5.64748	37.2548	3	5.64948	26.447	3	1.94732	33.6795	4	6.22495	24.6666	4	2.74065
15692	EB110320	0.364799	1	#DIV/0!	0.398173	4	0.0754383	0.493146	4	0.0402824	0.40501	4	0.0334179	0.318995	4	0.0237388	0.455442	3	0.054137	0.364379	4	0.0255771	0.345511	4	0.0210518
15693	CN932494	0.400513	2	0.112384	0.380957	4	0.0293935	0.253161	4	0.0267642	0.314401	4	0.0288004	0.391909	3	0.0623583	0.258283	4	0.0475921	0.275768	3	0.0383722	0.28058	4	0.0264436
15696	CN932497	3.63312	1	#DIV/0!	3.04101	4	0.639389	3.45597	4	0.247796	2.44736	4	0.285624	3.3228	4	0.73075	4.49018	4	0.717901	4.38442	4	0.643815	2.54711	3	0.708852
15719	CN932514	0.30721	1	#DIV/0!	0.30459	4	0.041613	0.2451	4	0.0285813	0.287134	2	0.0238956	0.317984	3	0.0973027	0.284038	4	0.0538287	0.300795	3	0.0455734	0.289832	2	0.00722798
15722	CN932516	0.3704	2	0.155314	0.425746	4	0.0546178	0.321788	2	0.0199289	0.450711	1	#DIV/0!	0.442209	4	0.0249394	0.335602	3	0.018981	0.479082	4	0.0568251	0.370359	4	0.0524825
15729	CN932522	0.229102	2	0.0249884	0.202352	3	0.0366821	0.246733	4	0.0466422	0.337746	3	0.0583996	0.239457	3	0.0446493	0.246477	3	0.0310345	0.219956	3	0.010817	0.171999	2	0.000196726
15744	CN932529	0.209863	2	0.0283696	0.262495	3	0.03194	0.262933	3	0.0129555	0.344403	2	0.0988147	0.210903	1	#DIV/0!	0.144108	1	#DIV/0!	0.163205	1	#DIV/0!	0.135056	1	#DIV/0!
15757	EB110342	3.28236	2	0.815484	0.568028	4	0.079916	0.594791	3	0.0794459	0.508789	4	0.0478782	0.698467	4	0.0782488	0.818967	3	0.249266	0.661617	3	0.0354452	0.860928	4	0.166345
15766	EB110346	0.581504	2	0.0606782	0.570809	4	0.110521	0.616805	3	0.102336	0.578885	4	0.141921	1.27914	4	0.29695	1.26766	4	0.214604	1.29454	3	0.22084	1.21684	4	0.447254
15768	EB110348	0.223498	2	0.015571	0.256224	4	0.0463541	0.218975	4	0.0353026	0.220561	3	0.0428519	0.213495	3	0.0405075	0.233718	2	0.0658973	0.265921	3	0.0254897	0.270461	4	0.0210953
15776	EB110351	0.617653	2	0.0323201	0.525483	4	0.111514	0.386842	4	0.063368	0.383797	4	0.0348518	0.363044	4	0.0479168	0.291958	3	0.0461251	0.28815	2	0.0189016	0.501981	3	0.1598
15778	CN932546	2.30182	1	#DIV/0!	2.33537	4	0.150519	2.10301	3	0.145643	2.42249	4	0.18909	2.27969	4	0.542785	2.28723	4	0.291157	2.94806	4	0.455318	1.87768	4	0.543581
15803	CN932565	0.404988	2	0.121217	0.44788	4	0.0608485	0.573055	4	0.0457159	0.5845	3	0.092333	0.773248	2	0.164052	0.540298	4	0.0401754	0.574167	4	0.0602707	0.504897	3	0.0736215
15809	CN932569	41.3054	2	0.597815	38.5613	4	0.671384	38.5293	4	1.35681	39.6543	4	0.44147	38.3943	3	0.656236	37.7839	3	1.27786	36.1324	3	1.93159	36.8283	4	1.47833
15821	CN932575	1.08932	2	0.079312	1.18132	4	0.119117	1.37685	4	0.166191	1.35595	4	0.0626183	1.42431	3	0.293234	1.35209	4	0.128841	1.2728	4	0.140826	1.78204	4	0.430491
15824	CN932577	1.08127	1	#DIV/0!	1.96361	4	0.0163807	1.78685	3	0.166748	1.07671	3	0.272371	1.82669	3	0.395661	1.86789	4	0.228373	1.18169	4	0.0997927	0.814581	4	0.139482
15837	CN932585	0.179461	2	0.013007	0.248456	4	0.0526167	0.19395	4	0.0142479	0.188192	3	0.0247027	0.658923	2	0.121278	0.491622	2	0.0104718	0.236108	4	0.0419306	0.272881	2	0.0274065
15841	EB110371	0.240892	2	0.0357069	0.295865	3	0.0881847	0.217314	4	0.0217594	0.398983	4	0.0685454	0.241654	4	0.0190307	0.23933	4	0.0355185	0.330517	3	0.0709836	0.44174	3	0.0632442
15852	EB110374	1.46197	2	0.0543104	2.22373	4	0.358719	1.86804	4	0.108276	1.52112	4	0.140994	1.80592	4	0.376094	3.00955	2	0.066801	3.22481	4	0.609846	2.50263	4	1.02612
15855	CN932598	0.253009	1	#DIV/0!	0.213462	4	0.0216913	0.19512	4	0.0114301	0.271059	3	0.0703019	0.217848	4	0.0258249	0.201668	4	0.0149884	0.199313	3	0.0105872	0.399869	4	0.0991786
15864	EB110379	1.64605	2	0.0991428	0.307025	4	0.0134001	0.344188	4	0.0163175	0.318723	4	0.035288	0.311395	4	0.0531387	0.32354	3	0.0755987	0.320242	4	0.023196	0.319895	4	0.0555863
15869	CN932606	0.743895	2	0.285204	1.15713	4	0.131061	1.02153	4	0.118304	1.14391	4	0.180268	0.687947	4	0.0527572	0.878684	4	0.127153	1.04543	4	0.0554679	0.794828	4	0.166128
15870	CN932607	#DIV/0!	0	#DIV/0!	0.207058	3	0.0231262	0.218851	4	0.0190728	0.296952	1	#DIV/0!	0.307746	3	0.0152627	0.349219	2	0.134478	0.321624	2	0.0569639	0.238375	1	#DIV/0!
15881	CN932613	0.276215	2	0.092936	0.767223	4	0.0928535	0.555259	4	0.0589366	0.576963	2	0.274866	0.95179	4	0.383882	0.25033	2	0.00226613	0.247891	3	0.0325251	0.353249	3	0.0238832
15891	EB110385	0.49322	1	#DIV/0!	0.535307	4	0.0505487	0.385286	4	0.0278352	0.444227	4	0.0844254	0.43536	4	0.0520421	0.485783	3	0.0514679	0.402348	4	0.092022	0.518076	3	0.060541
15894	CN932624	1.26696	2	0.311675	1.42217	4	0.238775	1.30045	4	0.167729	1.55308	4	0.257782	1.09208	4	0.137747	1.56116	4	0.375359	2.25123	3	0.525366	2.24108	4	0.599578
15895	CN932625	0.936482	2	0.118018	0.879633	3	0.0773902	0.6652	4	0.0633925	1.0541	4	0.238465	1.13918	4	0.0768434	1.06067	4	0.188966	1.01409	4	0.0710774	0.918207	4	0.200852
15903	CN932632	0.538682	2	0.208416	0.395988	4	0.0668776	0.297369	2	0.0835898	0.316299	4	0.0269694	0.323816	4	0.0328779	0.518091	4	0.117836	0.267299	4	0.0253371	0.376531	4	0.0746994
15905	CN932634	4.70297	2	1.18119	4.33235	4	0.822699	4.40411	4	0.263061	4.41948	4	0.360432	4.50968	4	0.986169	4.27919	4	0.937319	3.93621	3	0.351425	3.83428	4	0.926514
15906	CN932635	0.643637	2	0.132037	1.22703	4	0.118108	0.735687	4	0.0822673	0.905228	3	0.0562696	0.811698	4	0.0375431	0.984324	4	0.0860608	0.725575	4	0.0544167	0.687931	4	0.0865318
15907	CN932636	4.94797	2	1.96055	6.06246	4	0.308245	4.10423	3	0.634785	4.8973	3	0.215212	5.52792	3	2.11842	5.90388	4	0.833558	7.10329	4	0.728229	5.93842	4	0.997587
15908	EB110387	0.224806	2	0.0549286	0.399071	3	0.138525	0.26407	3	0.0215139	0.424663	1	#DIV/0!	0.23336	3	0.0279474	0.278548	3	0.0385186	0.263681	3	0.0446418	0.37138	3	0.00941639
15922	CN932645	0.253969	1	#DIV/0!	0.284046	4	0.0372364	0.289177	4	0.0059187	0.251607	4	0.0312585	0.2338	4	0.0268948	0.333006	4	0.038267	0.315946	3	0.0791917	0.334082	3	0.0695625
15923	EB110393	0.381861	2	0.0146841	0.21645	2	0.0229898	0.230343	4	0.0301413	0.254527	2	0.0813408	0.20289	3	0.056478	0.29792	1	#DIV/0!	0.196128	3	0.0352268	0.194118	2	0.00484823
15924	CN932646	0.706606	2	0.327255	0.576131	4	0.0418598	0.535578	3	0.03563	0.507406	3	0.0336209	0.506904	4	0.0844768	0.4724	4	0.0882114	0.363829	4	0.0645135	0.566406	3	0.118347
15939	EB110403	0.543818	2	0.0210806	0.340354	4	0.0678196	0.269985	4	0.0370714	0.249646	4	0.0424128	0.265648	4	0.03661	0.226906	3	0.0266361	0.266367	3	0.0606032	0.208628	3	0.00892802
15940	CN932652	0.295012	2	0.0224821	0.478312	4	0.0620922	0.489695	4	0.0590265	0.630919	4	0.149161	0.593911	4	0.0623004	0.706016	3	0.227065	0.553665	4	0.0398808	0.592755	3	0.116077
15942	CN932654	0.353104	1	#DIV/0!	0.260828	4	0.0469531	0.328863	4	0.0380235	0.338002	4	0.0185086	0.278861	2	0.028478	0.292736	3	0.0343687	0.25949	4	0.0450687	0.317945	2	0.00164677
15945	CN932655	1.6391	2	0.499214	1.23078	4	0.120087	1.27887	4	0.129763	1.21015	4	0.0835436	0.800069	4	0.112678	1.08989	4	0.220131	1.33024	4	0.119227	1.45825	4	0.0605764
15948	CN932658	1.217	2	0.574189	1.16115	4	0.186281	1.20116	4	0.102993	1.04177	4	0.124579	0.921717	3	0.152216	0.90076	4	0.0765432	1.12	2	0.157319	0.911202	4	0.150692
15949	EB110406	0.454781	2	0.205007	0.432564	4	0.0629343	0.498949	4	0.0541977	0.536453	4	0.0767329	0.611221	4	0.0735742	0.598474	4	0.110074	0.439499	3	0.0395521	0.496144	4	0.132247
15951	CN932660	0.355493	2	0.0381247	0.45042	4	0.101491	0.386495	3	0.105529	0.384475	4	0.108265	0.291143	4	0.019251	0.332705	4	0.0864166	0.425818	4	0.0890821	0.365214	3	0.0454079
15955	CN932664	1.14381	2	0.0817921	1.91158	4	0.319704	1.581	4	0.115953	1.30602	4	0.0881131	1.12222	4	0.251836	0.849746	3	0.188174	0.987793	4	0.17949	0.673613	4	0.0391717
15962	CN932669	0.635933	2	0.117056	0.771144	4	0.131944	0.666344	4	0.063237	0.833043	3	0.181691	0.629856	4	0.0546265	1.14217	4	0.108856	1.41913	4	0.0348477	1.38721	3	0.433282
15964	EB110410	0.850439	2	0.130375	2.84688	4	0.1389	2.50844	3	0.12428	1.87221	4	0.230847	0.357819	3	0.0234021	0.557041	4	0.110806	0.261238	2	0.0767943	#DIV/0!	0	#DIV/0!
15967	EB114525	0.647316	2	0.0324796	0.855603	4	0.0708063	0.712337	4	0.0447296	0.519049	4	0.075401	0.588694	4	0.0994754	0.703523	3	0.178163	0.567178	3	0.0665421	0.578876	4	0.0587725
15973	CN929326	0.399772	2	0.0221134	0.363765	4	0.0481015	0.385194	4	0.087752	0.518618	4	0.193897	0.668838	4	0.108612	0.357749	2	0.00281511	0.434272	4	0.104895	0.341512	4	0.051237
15977	CN929329	0.231424	1	#DIV/0!	0.187512	3	0.0429256	0.259571	1	#DIV/0!	#DIV/0!	0	#DIV/0!	#DIV/0!	0	#DIV/0!	#DIV/0!	0	#DIV/0!	0.211488	2	0.0741664	0.175001	1	#DIV/0!
15981	CN929332	0.225083	2	0.0220726	0.421429	4	0.0344062	0.382248	3	0.0352009	0.391657	3	0.124663	0.383994	4	0.0662666	0.347353	3	0.0849294	0.421561	3	0.0301593	0.700278	3	0.153347
15985	CN929335	5.31954	2	2.65903	2.71662	4	0.843668	3.09745	4	0.478443	4.88576	4	0.766683	1.94582	4	0.256303	0.617072	4	0.0826472	0.565855	4	0.0743568	0.682577	4	0.0927578
15986	CN929336	2.24932	2	0.47989	1.24473	4	0.175568	1.50726	4	0.186369	1.31877	4	0.173285	1.02339	4	0.182865	1.90104	4	0.352526	1.51065	4	0.29948	2.01862	4	0.567492
15998	EB114516	0.310581	2	0.00639415	0.463606	3	0.0706872	0.398348	3	0.0537569	0.379476	3	0.0668448	0.289731	4	0.0381092	0.278411	3	0.011874	0.276736	2	0.0457288	0.35014	3	0.109034
16074	CN929365	0.829706	2	0.334706	0.413017	4	0.0719329	0.497812	4	0.0500864	0.762738	3	0.238426	0.536724	4	0.056289	0.517953	4	0.0598926	0.686267	3	0.0355786	0.525404	4	0.0627721
16075	CN929366	0.607459	2	0.0814135	0.787703	4	0.0560761	0.702687	4	0.0641353	0.673742	4	0.0528096	0.835731	4	0.119833	0.741893	4	0.153642	0.790532	4	0.0804751	0.825571	4	0.0763069
16076	CN929367	0.24416	2	0.00203079	0.238718	2	0.0587147	0.267655	3	0.056776	0.299226	2	0.0163049	0.243489	2	0.0499497	0.276617	2	0.0374497	0.355513	3	0.0159646	0.336477	2	0.0447367
16082	EB114505	5.6321	2	0.197805	4.67465	4	0.551403	4.51329	4	0.327736	3.78927	4	0.372923	4.24987	4	0.384677	5.30665	4	0.960502	3.27116	4	0.467011	4.95121	4	0.993287
16090	CN929379	1.63788	2	0.265607	2.08775	4	0.48998	2.26923	4	0.191115	3.1637	4	0.712544	2.73006	4	0.622707	4.26268	4	1.48204	4.77849	4	0.88171	2.08699	4	0.254182
16091	CN929380	0.730498	2	0.0307188	0.878457	4	0.197335	0.878462	4	0.127083	0.778267	3	0.0826803	0.841259	4	0.098596	0.575897	4	0.0876038	0.584565	4	0.0545594	0.551262	4	0.0485262
16092	CN929381	0.684685	2	0.0697129	0.710043	4	0.0932142	0.547985	4	0.0754357	0.582806	3	0.139455	0.970797	4	0.148358	0.68273	4	0.0288145	0.340073	4	0.032607	0.461467	2	0.122587
16096	CN929383	0.32321	2	0.0759395	0.226254	3	0.0451844	0.208737	4	0.0163126	0.289263	2	0.00812195	0.559196	2	0.158498	1.52448	3	0.491311	1.92874	4	0.529441	3.97151	3	1.10457
16102	CN929387	1.28088	2	0.288573	1.60947	4	0.30106	1.12221	4	0.0772403	1.50569	4	0.248907	1.1078	4	0.135748	1.14089	4	0.0777479	1.2655	3	0.111421	1.06711	4	0.256838
16104	CN929389	0.456565	2	0.0613651	0.879787	4	0.185787	0.597967	3	0.0419564	0.659685	2	0.0332478	0.491987	3	0.0768329	0.588486	4	0.0440255	0.512298	3	0.0435053	0.500498	4	0.0722138
16106	CN929391	0.324888	2	0.0115177	0.579525	4	0.0686276	0.633033	4	0.103182	0.643784	4	0.0871111	0.53277	4	0.0831553	0.80078	4	0.149419	0.59981	4	0.047745	0.648084	3	0.0433725
16109	CN929393	0.219636	2	0.0355288	0.210158	3	0.0156808	0.245768	4	0.0358211	0.232994	4	0.0330517	0.218951	3	0.0508341	0.184032	3	0.0385399	0.175767	3	0.00554813	0.225108	3	0.0403744
16111	CN929395	0.38754	1	#DIV/0!	0.208786	2	0.0147113	0.310898	4	0.0316383	0.312725	3	0.0967993	0.299616	4	0.0702897	0.310666	4	0.0765257	0.356433	4	0.136295	0.296035	4	0.0452341
17557	EB110437	0.782641	2	0.165464	1.18918	4	0.210173	1.10224	4	0.216288	0.623281	4	0.0626207	0.748487	4	0.10556	0.836545	4	0.194683	1.29861	4	0.197034	1.07316	4	0.155133
17569	EB110446	3.39719	2	0.680143	16.2477	2	3.92099	16.7429	2	2.38767	21.4846	2	2.72669	2.26643	1	#DIV/0!	2.98123	2	0.973383	1.80324	2	0.357615	1.81091	2	0.561703
17573	CN949217	0.207674	1	#DIV/0!	0.188708	1	#DIV/0!	#DIV/0!	0	#DIV/0!	#DIV/0!	0	#DIV/0!	#DIV/0!	0	#DIV/0!	0.331736	1	#DIV/0!	0.274335	2	0.034983	0.167679	1	#DIV/0!
17579	CN949218	1.98453	2	0.137127	1.90542	2	0.274803	3.07302	1	#DIV/0!	3.08115	2	0.477773	2.2919	1	#DIV/0!	3.31266	2	0.891494	5.38019	2	0.955908	4.00989	2	0.532532
17590	EB110457	0.555296	2	0.066223	0.452788	4	0.106022	0.563504	4	0.091687	0.63706	4	0.0523241	0.449693	4	0.0839745	0.7141	4	0.143479	0.446472	4	0.0735545	0.636277	3	0.0505828
17591	CN949224	0.378393	2	0.0177797	0.229455	3	0.0428595	0.27015	4	0.0253572	0.371979	4	0.0496547	0.906914	4	0.319891	0.288797	4	0.0450771	0.313765	4	0.0384244	0.297399	3	0.0750926
17598	EB110462	0.28877	2	0.047212	0.345255	4	0.0391408	0.240445	4	0.0265273	0.231826	4	0.031428	0.241188	4	0.0423299	0.229168	4	0.0348816	0.282209	4	0.0184417	0.285789	4	0.0384285
17604	EB110467	0.350528	1	#DIV/0!	0.41382	4	0.0457839	0.360556	4	0.0355942	0.413029	2	0.12418	0.417504	4	0.0684943	0.510644	4	0.0822756	0.637328	3	0.0702187	0.492346	4	0.0671878
17608	EB110469	0.140179	1	#DIV/0!	0.230381	3	0.0374217	0.199169	3	0.0306432	0.260358	3	0.104218	0.303	2	0.0604599	0.248856	1	#DIV/0!	0.233269	2	0.0580036	0.214684	3	0.0530219
17632	EB110484	7.44064	2	1.24588	8.10153	4	1.30606	9.57478	4	0.934467	8.33375	4	0.688661	7.70949	4	0.898517	5.3891	4	0.908456	5.07396	4	1.08172	5.20379	3	0.772549
17633	CN949231	0.556296	2	0.0905795	0.47195	4	0.0874172	0.43059	4	0.0228665	0.39749	3	0.028279	0.301833	3	0.0366927	0.419602	4	0.0185154	0.533832	4	0.0783626	0.448377	3	0.0722029
18311	CN932776	1.76609	2	0.133204	2.85007	4	0.508189	2.16473	4	0.206551	1.78507	4	0.249198	1.74501	4	0.399921	1.23267	4	0.251826	2.50005	4	0.394996	2.13172	4	0.300981
18318	CN932780	19.6784	2	0.255989	18.7311	3	0.838224	23.4454	4	0.645299	24.3735	4	2.58869	21.8782	2	10.0149	22.1858	4	2.78967	22.7593	3	2.94994	12.8402	4	3.2724
18329	CN932787	40.3382	2	0.583816	37.6583	4	0.655662	40.9447	4	2.9922	39.1363	4	0.47621	39.7228	4	1.76429	38.5964	4	2.02556	37.5943	3	5.32242	38.018	4	2.05219
18411	CN924880	0.529221	2	0.0990074	0.362851	4	0.0601822	0.538591	4	0.0316021	0.531238	3	0.117574	0.565624	3	0.0939987	0.798422	3	0.22682	0.689855	4	0.0647662	0.909267	3	0.263724
18416	CN924885	0.331011	2	0.0437559	0.4636	3	0.0544084	0.352257	4	0.024897	0.571587	4	0.122198	0.537985	4	0.0531206	0.53424	4	0.103846	0.583405	4	0.150829	0.698217	3	0.0371675
18519	CN924961	0.210916	1	#DIV/0!	0.228692	2	0.00345815	0.169587	1	#DIV/0!	0.252538	1	#DIV/0!	0.215718	1	#DIV/0!	#DIV/0!	0	#DIV/0!	0.199492	3	0.0119741	#DIV/0!	0	#DIV/0!
18561	CN924998	2.89528	1	#DIV/0!	2.56746	4	0.340197	2.7823	3	0.631535	3.03401	4	0.594812	2.40527	4	0.285059	3.12237	4	0.368694	3.27411	4	0.269163	2.14175	4	0.564607
18602	CN925943	0.280572	2	0.00351599	0.493778	4	0.0957937	0.339326	4	0.0405128	0.281567	2	0.0663738	0.236804	4	0.0406957	0.170117	2	0.0161579	0.223803	2	0.0298709	0.237474	3	0.0218511
18603	EB110652	3.27434	2	0.570818	3.56225	4	0.612391	3.08818	4	0.301581	3.15713	4	0.766444	1.95624	4	0.295581	2.29822	4	0.35038	2.33151	3	0.163895	3.87371	3	0.25173
18604	CN925944	0.738253	2	0.210068	1.56576	4	0.119406	1.36669	4	0.190696	1.4956	4	0.218256	3.56802	4	1.32267	1.20032	4	0.165288	1.35269	4	0.135265	2.54903	4	0.805355
18609	CN925947	0.260773	2	0.00686734	0.251476	4	0.0088192	0.272642	3	0.0117793	0.272453	4	0.052174	0.272938	4	0.0251287	0.219625	4	0.0309409	0.263055	4	0.0180682	0.268118	4	0.0433964
18617	CN925953	0.237339	1	#DIV/0!	0.226185	2	0.0902707	0.267033	2	0.0629912	0.216099	3	0.0247441	0.220804	1	#DIV/0!	0.210724	1	#DIV/0!	0.182262	1	#DIV/0!	0.216727	3	0.0295486
18621	CN925956	0.33002	2	0.0205563	0.311689	3	0.0256827	0.272586	3	0.0143401	0.350951	1	#DIV/0!	0.294461	3	0.0472945	0.134484	1	#DIV/0!	0.185694	1	#DIV/0!	0.162225	2	0.000135993
18624	CN925959	2.74352	2	0.207819	2.68206	4	0.477504	2.51502	4	0.209014	3.25448	4	0.239632	2.32525	4	0.172957	2.11472	3	0.580633	4.08609	4	0.385732	4.70453	4	0.639763
18632	EB110660	0.585552	2	0.278652	0.844893	4	0.198638	1.16918	4	0.588786	1.39398	4	0.488276	0.522101	2	0.181304	0.350469	3	0.0530867	0.438793	4	0.027796	0.506468	2	0.150367
18633	CN925964	2.24205	2	0.341501	1.12445	4	0.249483	1.45901	4	0.176207	1.98267	4	0.113752	1.01906	3	0.127373	1.7155	4	0.369465	0.834499	4	0.159181	1.57716	3	0.195476
18636	EB110662	0.411629	2	0.0364179	0.408543	4	0.0315058	0.537014	4	0.0201939	0.528879	4	0.061429	0.344865	4	0.0226632	0.408247	4	0.0908369	0.331281	4	0.0363675	0.37694	3	0.00268168
18657	EB110671	0.697099	2	0.026766	1.73221	2	0.0732479	1.00268	4	0.0577813	0.7506	4	0.125935	1.26612	4	0.252716	1.60188	4	0.522156	0.941498	4	0.0622459	1.05914	3	0.197101
18659	CN925979	0.310535	2	0.0150986	0.358483	4	0.0416354	0.266567	4	0.025036	0.306666	4	0.0277912	0.311431	4	0.0339583	0.345361	3	0.0182452	0.525857	4	0.0499346	0.537301	4	0.0604385
18662	CN925982	1.44252	2	0.0427198	1.53392	4	0.133225	1.61078	4	0.0670956	1.49193	4	0.100659	1.03396	4	0.0808011	1.22244	4	0.179184	1.7136	3	0.471368	1.42906	4	0.0863787
18667	CN925984	0.260438	2	0.00420579	0.227717	3	0.0201392	0.217681	4	0.0301702	0.209455	2	0.0394079	0.215424	3	0.013542	0.207836	2	0.00644078	0.205222	3	0.0219696	0.163954	2	0.00920081
18668	CN925985	3.29854	2	1.53604	4.91832	4	0.385361	4.93944	4	0.839126	3.90838	4	0.288283	3.78707	3	0.585213	4.11144	4	0.560613	4.169	4	0.975741	2.47422	3	0.698806
18678	EB110487	0.459808	2	0.136711	0.534982	4	0.0766353	0.630162	4	0.141204	0.667877	3	0.0759019	4.47016	4	2.49606	0.342341	4	0.0686057	0.327494	4	0.0689812	0.341484	4	0.0372091
18689	CN949243	1.1973	2	0.104714	1.53449	4	0.0496478	1.46245	4	0.226741	1.57564	4	0.264904	1.48272	4	0.381968	1.4626	4	0.0611009	1.69863	4	0.0809016	1.36919	4	0.300591
18694	CN949247	26.291	2	3.03076	36.1759	4	2.66621	31.3601	3	4.98437	33.0689	3	8.89553	33.3546	2	4.4737	36.5469	3	4.63846	37.2276	4	1.99773	36.4592	3	1.98565
18698	EB110490	0.919521	1	#DIV/0!	0.71401	4	0.151709	0.741677	4	0.0905232	0.78064	4	0.039741	0.862301	4	0.0639146	0.890605	4	0.237608	0.725041	4	0.0834397	1.32672	2	0.335948
18706	CN949256	#DIV/0!	0	#DIV/0!	1.90654	2	0.562947	1.4692	3	0.44852	2.53869	2	0.0488995	3.38443	2	0.275166	2.3035	2	0.77127	1.47454	2	0.121357	7.20469	2	0.211034
18745	CN933618	0.205005	1	#DIV/0!	0.158497	2	0.0163318	0.138051	1	#DIV/0!	#DIV/0!	0	#DIV/0!	0.177838	2	0.0100147	#DIV/0!	0	#DIV/0!	0.18493	2	0.00957454	#DIV/0!	0	#DIV/0!
18751	EB112056	0.342375	1	#DIV/0!	0.329893	2	0.00748621	0.251682	2	0.0173414	0.203989	3	0.0252501	0.253241	3	0.0248982	0.259119	3	0.0398625	0.224309	4	0.0119866	0.232615	3	0.0239755
18754	EB112057	4.55098	2	0.740258	5.4581	4	1.3207	12.4002	4	2.22098	6.40337	4	0.453668	4.68046	4	0.212506	2.00055	4	0.386575	2.26938	4	0.163661	2.34187	4	0.510699
18761	EB112059	4.90744	2	0.614375	7.27497	4	0.608069	6.27802	4	0.336946	7.7219	4	1.04324	7.29939	4	0.997322	7.04409	3	1.08028	6.2481	4	1.53851	9.22387	4	1.95768
18795	CN919752	0.76836	2	0.0695633	0.796782	4	0.141036	0.717473	4	0.114784	0.785748	4	0.15393	0.659726	4	0.120209	0.809329	4	0.143965	1.05013	4	0.19567	0.956364	2	0.101453
18798	EB112072	0.559409	1	#DIV/0!	3.23795	4	0.957378	7.31254	3	1.1959	6.63232	3	2.00832	10.4163	4	2.88747	6.36605	4	1.64693	1.54041	4	0.214709	1.36109	4	0.286705
18812	EB112078	4.53981	2	1.0512	5.11578	4	0.697058	7.08024	4	0.616939	5.26566	4	0.344506	3.94825	4	0.473511	4.11197	3	0.286005	3.64381	2	2.12616	6.08409	4	0.990579
18822	EB112082	0.848176	2	0.0177677	0.538621	4	0.0821891	0.476902	4	0.0451973	0.488217	4	0.0776842	0.392443	4	0.0249062	0.474506	4	0.0763688	0.366734	4	0.0287983	0.393861	4	0.0708685
18824	CN919767	0.332394	2	0.0524884	0.437358	4	0.0512866	0.297046	4	0.0392601	0.309092	4	0.0458239	0.375527	4	0.0554517	0.24339	4	0.0210743	0.273167	4	0.0148009	0.311156	4	0.0519095
18835	CN932798	1.87998	2	0.333608	2.23692	4	0.314391	1.92507	4	0.151008	1.77691	4	0.110505	1.59905	4	0.246268	2.19712	4	0.291715	2.45576	4	0.182845	1.51983	3	0.125834
18840	CN932799	0.628199	2	0.103677	1.20776	4	0.0713774	1.06821	4	0.100139	1.11679	4	0.282788	1.13438	4	0.123512	1.05412	4	0.203534	0.668329	3	0.0288682	1.15521	4	0.182545
18853	CN932809	10.5673	2	1.02989	12.881	3	4.56918	10.3176	4	0.627684	6.79061	3	1.89404	5.3621	4	1.32641	10.0671	4	3.18941	11.4204	4	2.12172	7.1634	4	2.99305
18857	CN932812	0.229395	1	#DIV/0!	0.159508	3	0.0168539	0.161862	3	0.0123058	0.187104	2	0.0382487	0.152604	1	#DIV/0!	0.20604	2	0.0292778	0.218048	1	#DIV/0!	0.214865	2	0.0216553
19175	CN925990	1.90157	1	#DIV/0!	1.82157	4	0.237286	1.49707	4	0.168477	1.21293	4	0.104888	1.1373	4	0.0916534	1.36879	4	0.265735	1.85429	4	0.253317	1.58583	4	0.278651
19179	CN925994	0.220599	2	0.0509799	0.209263	3	0.0507264	0.253867	4	0.0212888	0.308218	4	0.00913798	0.288371	4	0.012094	0.282042	3	0.0381648	0.235764	4	0.0185298	0.275082	3	0.0414747
19181	CN925996	0.263715	2	0.0082897	0.435815	4	0.0923157	0.350883	3	0.055556	0.470952	4	0.0755478	0.356858	4	0.0362119	0.337886	3	0.0211241	0.443474	3	0.0110135	0.369044	3	0.0572813
19197	CN926006	0.532514	2	0.0116205	0.566113	4	0.0528942	0.528481	4	0.0271349	0.529682	3	0.0966753	0.489781	3	0.0673726	0.497847	3	0.0762984	0.43839	4	0.059613	0.501732	4	0.0751186
19202	EB110682	21.116	2	2.05475	32.0683	3	2.44562	21.217	4	2.45433	26.7512	4	0.673185	22.3938	4	3.37338	29.8133	3	1.37493	29.5032	4	1.84259	26.9146	4	4.48764
19210	CN926017	0.56152	1	#DIV/0!	0.521918	3	0.088157	0.489417	4	0.0613533	0.41011	4	0.0499159	0.401151	3	0.0351746	0.241604	1	#DIV/0!	0.391028	4	0.0495795	0.342912	4	0.0454886
19212	CN926018	0.245951	2	0.0504532	0.336738	3	0.0302297	0.327305	4	0.0626077	0.372987	3	0.0446774	0.219704	3	0.00750387	0.223541	3	0.0134028	0.227365	2	0.00548079	0.245367	3	0.0101904
19216	CN926020	0.235983	2	0.0106915	0.271768	1	#DIV/0!	0.26248	2	0.050064	0.333442	3	0.0313703	#DIV/0!	0	#DIV/0!	0.261671	1	#DIV/0!	0.346287	1	#DIV/0!	0.218857	2	0.0571074
19225	CN926027	4.18309	1	#DIV/0!	4.42686	4	1.08191	4.16933	3	0.20245	3.07345	3	0.659761	2.85293	4	0.618907	5.33444	4	1.16881	4.84537	4	0.934943	4.13854	3	0.905998
19233	CN926033	0.580997	2	0.0819879	0.475486	4	0.011703	0.478874	4	0.0229768	0.585944	4	0.0496357	0.420473	4	0.00955193	0.437591	4	0.0440653	0.424544	4	0.053461	0.955187	4	0.29991
19248	CN926041	0.393652	2	0.00640909	0.498086	4	0.0919821	0.352955	3	0.0165123	0.356442	4	0.0222136	0.314145	4	0.0144733	0.440953	4	0.0670677	0.918058	4	0.0667745	0.69595	4	0.0946951
19255	CN926045	0.269577	2	0.0490354	0.211493	3	0.0143125	0.21957	3	0.0327211	0.201106	3	0.0270129	0.267884	1	#DIV/0!	0.241213	3	0.0392424	0.231416	2	0.0379829	0.182311	2	0.0429477
19265	CN926053	0.311227	2	0.0600413	0.327468	3	0.0920404	0.304591	4	0.0253975	0.286153	3	0.0493485	0.368745	2	0.00347829	0.271286	2	0.0499028	0.33327	3	0.0399146	0.301644	3	0.0347656
19276	EB110709	0.659124	2	0.160977	0.863647	4	0.170792	0.846832	4	0.0794345	0.976309	3	0.235632	0.925727	4	0.212749	0.817745	4	0.175746	0.826765	4	0.151092	0.710671	4	0.0937035
19277	CN926058	0.760406	2	0.0581475	0.869863	4	0.215142	1.26934	4	0.0903425	1.12349	4	0.147401	1.14407	4	0.296039	1.06643	4	0.0806891	0.755724	4	0.0846207	1.52036	4	0.489872
19279	CN926059	0.556072	2	0.10994	0.387007	4	0.0110955	0.406989	4	0.0383253	0.39137	4	0.0264352	0.424412	4	0.0544732	0.290272	4	0.0514889	0.377046	3	0.0196792	0.434894	4	0.0295321
19281	CN926061	0.38879	2	0.00689957	0.352883	3	0.0674392	0.3784	4	0.0488014	0.417528	4	0.0402428	0.558492	3	0.124208	0.533597	4	0.0762253	0.310347	4	0.0527206	0.623316	2	0.253047
19288	CN926065	0.28732	1	#DIV/0!	0.311516	4	0.0631138	0.365142	4	0.0300561	0.383392	2	0.0315051	0.442285	4	0.0569776	0.489087	3	0.0551276	0.490855	3	0.0568041	0.37506	4	0.0783352
19297	CN926071	1.04339	2	0.0428276	1.53301	4	0.104952	1.67329	4	0.218261	1.32856	4	0.0824551	1.37357	3	0.364134	1.49762	4	0.182338	1.67638	4	0.0598596	3.40978	4	0.848211
19307	CN926080	3.56983	2	1.82589	6.90379	3	1.59062	3.95488	4	0.658818	3.94098	4	0.79457	4.07156	4	0.590965	4.53011	4	1.02033	5.88318	4	0.770897	2.9474	3	0.85104
19311	CN926083	0.324243	2	0.0121798	0.458387	4	0.0441264	0.384073	4	0.0422755	0.547938	4	0.102446	0.368731	4	0.0332144	0.33691	4	0.040813	0.34958	4	0.0492744	0.549787	4	0.158727
19312	EB110719	14.9897	2	1.44077	20.3234	4	2.73476	21.7405	4	1.2602	24.7523	3	1.82737	24.0196	2	9.89233	21.5821	4	2.4802	31.1162	3	4.85747	14.8173	4	6.18411
19315	CN926086	0.200825	2	0.0625602	0.27965	3	0.0973858	0.248977	4	0.0438137	0.256307	3	0.0192798	1.10436	4	0.46631	0.253786	4	0.0333852	0.219486	4	0.0232027	0.422491	2	0.124448
19322	EB110721	0.549167	1	#DIV/0!	0.336531	3	0.0424585	0.448671	3	0.0326364	0.456298	4	0.119594	1.00933	3	0.0660535	1.04266	4	0.0851978	1.22792	4	0.22198	1.26794	3	0.217998
19325	EB110724	2.04728	2	0.492308	3.1476	4	0.202672	4.20279	4	0.131317	3.99972	4	0.310859	7.91681	4	2.93623	6.80712	3	0.526923	2.78448	4	0.782064	1.58466	4	0.428629
19346	CN926104	0.38094	2	0.00149177	0.425602	4	0.0444382	0.347049	4	0.0198438	0.422762	3	0.0862707	0.470666	4	0.101197	0.393113	4	0.0458147	0.30459	3	0.036496	0.326565	3	0.0269297
19361	CN926115	0.622844	2	0.251238	0.390837	3	0.0246819	0.332347	3	0.0416324	0.380814	4	0.0369584	0.459136	3	0.0402497	0.451905	4	0.0300231	0.311263	4	0.0242551	0.296968	3	0.0497416
19370	CN926122	1.81565	1	#DIV/0!	1.13786	4	0.146892	0.619418	3	0.046121	0.755863	4	0.0615356	1.62836	3	0.390788	1.52135	3	0.32694	0.701258	3	0.160699	0.462342	3	0.0838636
19371	CN926123	#DIV/0!	0	#DIV/0!	#DIV/0!	0	#DIV/0!	#DIV/0!	0	#DIV/0!	#DIV/0!	0	#DIV/0!	#DIV/0!	0	#DIV/0!	#DIV/0!	0	#DIV/0!	#DIV/0!	0	#DIV/0!	0.195665	1	#DIV/0!
19389	CN926131	2.39489	2	0.371556	2.25756	4	0.167847	2.68056	4	0.243351	2.46612	3	0.247433	4.05435	4	0.737666	3.74186	4	1.56255	3.60247	4	0.840924	6.44425	3	1.09904
19459	CN926185	0.596865	2	0.0426816	0.629071	4	0.0415779	0.57207	3	0.0420568	0.568018	4	0.0728717	0.711466	3	0.144991	0.73235	3	0.124278	0.590967	3	0.0895952	0.637537	4	0.122161
19477	CN926198	0.272472	2	0.000762388	0.297813	4	0.0335316	0.246726	4	0.0195335	0.212994	3	0.00527984	0.277443	4	0.0400449	0.305061	4	0.0171821	0.455214	4	0.0796868	0.65439	4	0.0847042
19496	CN926211	#DIV/0!	0	#DIV/0!	0.777776	2	0.0403081	0.936724	2	0.0803764	1.75235	2	0.831993	0.851896	2	0.177828	0.879716	2	0.0988775	0.899992	2	0.0974101	0.72918	2	0.0245238
19513	CN926223	0.460866	2	0.0606395	0.491403	4	0.0292369	0.510468	4	0.0527231	0.544403	4	0.0441131	0.392506	4	0.0248529	0.332338	4	0.054482	0.45663	4	0.0648498	0.508791	4	0.103877
19533	CN926236	0.584813	2	0.0668936	0.692257	4	0.103421	0.667028	4	0.0349307	0.732005	3	0.101079	0.49967	3	0.0305445	0.541966	4	0.0980899	0.709701	4	0.083248	0.624428	3	0.1069
19536	EB110788	1.05778	2	0.241105	1.12581	4	0.16448	1.6282	4	0.416547	1.14176	4	0.136035	0.990824	4	0.12672	2.08961	3	0.614857	1.36529	4	0.144087	0.734546	3	0.11302
19539	CN926239	#DIV/0!	0	#DIV/0!	2.5928	4	0.654899	1.91822	2	0.267773	3.31311	3	0.634405	2.78468	4	0.532875	3.95912	4	1.11433	2.41397	2	1.02585	3.58633	3	1.75862
19542	CN926240	1.99564	2	0.330732	1.82502	4	0.168863	1.9553	4	0.231732	1.55976	4	0.123454	1.76709	4	0.253284	1.60362	4	0.196265	1.39069	4	0.13892	1.76357	4	0.208533
19549	CN926244	0.585963	2	0.116811	0.57525	4	0.0805453	0.579586	4	0.0361361	0.751407	4	0.120531	0.80935	4	0.121278	0.735	4	0.0415104	0.945778	4	0.0373418	0.745273	4	0.0849447
19551	CN926246	0.194532	2	0.0177991	0.249172	4	0.0451837	0.231814	4	0.0184181	0.204422	2	0.0198441	2.19302	4	1.13501	0.182409	4	0.0333244	0.259134	4	0.0233041	0.204426	2	0.050906
19552	CN926247	0.271561	2	0.0147478	0.297597	4	0.0230664	0.338352	4	0.0368188	0.415973	2	0.0132731	0.313527	3	0.00830703	0.260418	3	0.0425484	0.359894	4	0.036587	0.306032	3	0.0655856
19554	CN926249	0.445294	2	0.0679532	0.500469	4	0.082019	0.423051	4	0.0190269	0.380728	3	0.0384014	0.812892	2	0.225212	0.424722	2	0.0733763	0.426126	2	0.0292591	0.493437	1	#DIV/0!
19556	CN926250	0.294872	1	#DIV/0!	0.342452	4	0.0470124	0.289755	3	0.00868355	0.31861	4	0.0574006	0.317057	4	0.0233548	0.316694	4	0.0280413	0.413983	3	0.0434132	0.4568	4	0.0277041
19562	CN926255	0.34912	2	0.0346959	0.606751	4	0.168192	0.405587	4	0.0491969	0.382774	4	0.0494738	0.25523	4	0.0432717	0.335818	4	0.044432	0.322958	4	0.0228774	0.352431	3	0.088531
19571	CN926263	#DIV/0!	0	#DIV/0!	0.279054	4	0.032133	0.262234	4	0.0139026	0.267309	4	0.0309058	0.298115	4	0.0397341	0.229886	4	0.0237112	0.258821	4	0.0139973	0.23849	4	0.00989391
19578	CN926270	0.253519	2	0.0116082	0.678777	4	0.112691	0.464809	4	0.0508193	0.393369	4	0.0418461	0.2352	2	0.0344972	0.222766	1	#DIV/0!	0.197512	3	0.0201082	0.139204	1	#DIV/0!
19579	CN926271	0.403575	2	0.0509324	0.290189	4	0.0207636	0.355607	4	0.0217405	0.353709	4	0.0235809	0.279493	4	0.0202575	0.387925	4	0.0469787	0.581441	4	0.061995	1.16073	4	0.375108
19580	CN926272	23.8223	2	5.86286	31.8683	4	3.7409	34.0778	4	2.37347	37.2039	3	0.651226	34.9081	3	2.16247	36.039	4	2.58285	32.5732	3	2.8583	34.2945	3	0.867512
19583	CN926274	0.551334	2	0.178045	0.64496	4	0.10084	0.596146	4	0.0504344	0.62576	3	0.00340216	0.502127	4	0.0483148	0.699474	4	0.0441263	0.639429	4	0.0885681	0.514533	4	0.0802695
19588	CN926278	0.810867	2	0.163806	1.6877	4	0.209369	2.08339	4	0.147488	3.0831	4	0.964122	3.86159	4	0.702282	3.28654	4	0.114535	2.45614	4	0.0440915	1.2986	4	0.210327
19591	CN926279	0.564923	2	0.124951	0.407182	4	0.0521759	0.444988	4	0.0316222	0.486335	4	0.0829672	0.579658	4	0.0151576	0.525713	3	0.0954914	0.558663	4	0.119277	0.517491	3	0.13077
19592	CN926280	0.329612	2	0.0712748	0.419333	3	0.037095	0.321046	4	0.020914	0.384741	4	0.069298	0.515895	4	0.100567	0.900036	4	0.0798249	0.613244	4	0.0471157	0.83682	2	0.117797
19601	CN926286	0.486321	2	0.0845499	0.835852	4	0.105703	0.626295	4	0.0640868	0.562932	3	0.140605	0.570463	3	0.111833	0.397193	4	0.103971	0.425379	4	0.0637807	0.561446	3	0.109288
19608	EB110805	1.4918	2	0.023475	1.99731	4	0.206818	2.44971	4	0.383925	2.32988	4	0.379055	1.90037	4	0.279328	2.16313	4	0.23063	2.22678	4	0.168747	1.86508	4	0.117242
19619	EB110808	0.541478	2	0.0727723	1.2457	4	0.247236	1.15975	4	0.0700959	1.7228	4	0.279679	0.65316	4	0.107929	0.595493	3	0.0554563	0.21871	4	0.0406986	0.467376	4	0.0748347
19632	CN926309	0.390992	2	0.208497	0.515169	4	0.139817	0.412755	4	0.00951076	0.386465	4	0.0375539	0.380644	3	0.0128836	0.393093	4	0.045367	0.351969	4	0.0544875	0.655933	3	0.222834
19633	CN926310	1.03929	2	0.162399	1.35966	4	0.175392	1.15742	4	0.102238	1.1006	4	0.0446104	0.648936	4	0.0992373	0.770374	3	0.261885	0.828356	4	0.179381	2.06336	4	0.644888
19635	CN926312	0.401992	1	#DIV/0!	0.27631	4	0.0373771	0.334917	4	0.0560445	0.251549	3	0.0465384	0.329547	3	0.10074	0.246186	4	0.0398916	0.223012	4	0.0335014	0.259408	4	0.0479982
19637	CN926314	0.398898	2	0.0705828	0.506423	3	0.0868536	0.327868	4	0.026617	0.304744	2	0.03492	0.433118	3	0.0475977	0.466703	2	0.144369	0.315715	1	#DIV/0!	0.344765	3	0.0448117
19651	CN926325	4.07622	2	0.127871	3.05742	4	0.623883	1.1544	4	0.0688556	1.76403	4	0.505897	1.53628	3	0.224474	0.223596	3	0.0642583	0.231418	4	0.0362556	0.315471	4	0.0986015
19656	CN926327	0.253561	2	0.0201157	0.29273	4	0.0200036	0.29464	3	0.0113853	0.286393	4	0.0643367	0.280746	4	0.0463522	0.244378	4	0.0409401	0.257214	4	0.0203953	0.359893	4	0.0657763
19669	CN926339	0.496606	2	0.0643532	0.582814	4	0.0719146	0.562983	4	0.0528364	0.396429	4	0.0535573	0.604019	4	0.0782925	0.85379	4	0.0709079	0.45706	4	0.0689912	0.690954	4	0.116159
19670	EB110819	3.10817	2	0.515707	1.89426	4	0.561788	2.02336	4	0.359956	1.92191	4	0.672048	2.1109	4	0.180089	1.48449	4	0.32776	1.71679	4	0.343062	1.84544	4	0.562505
19680	CN926347	0.726394	2	0.0278823	1.04209	4	0.171983	1.00316	4	0.0926243	1.2196	4	0.195086	0.84281	4	0.0935312	1.13325	4	0.0734897	1.19247	4	0.112096	1.1606	4	0.0758773
19681	CN926348	0.3041	1	#DIV/0!	0.385262	3	0.0262715	0.384659	3	0.0740362	0.438667	3	0.0888755	0.390355	2	0.0398319	0.54152	1	#DIV/0!	0.351059	2	0.0152166	#DIV/0!	0	#DIV/0!
19686	CN926353	0.64454	2	0.176143	0.276351	2	0.0498207	0.209183	2	0.0237503	0.190456	1	#DIV/0!	0.225344	3	0.0393868	#DIV/0!	0	#DIV/0!	0.202252	1	#DIV/0!	0.146175	1	#DIV/0!
19689	CN926355	0.365004	2	0.0175116	0.336672	4	0.0559593	0.223045	4	0.0138957	0.237224	3	0.00944379	0.232617	3	0.0137858	0.243953	3	0.0239981	0.301076	4	0.0284512	0.392172	3	0.110686
19693	CN926358	0.285787	2	0.0272252	0.529306	4	0.0867478	0.433107	4	0.0469553	0.422532	4	0.0600763	0.405221	2	0.0649907	0.570674	4	0.128284	0.41133	3	0.0984976	0.265136	3	0.0488475
19696	CN926361	0.399563	2	0.0298522	0.37125	4	0.0384815	0.431707	4	0.045479	0.499824	3	0.00682049	0.589052	4	0.101088	0.613619	4	0.145605	0.527425	3	0.051892	0.432972	3	0.0235165
19847	CN925096	0.327567	1	#DIV/0!	0.377647	4	0.0575802	0.296416	4	0.0297622	0.371404	4	0.0687827	0.36079	4	0.0343816	0.388744	4	0.0713597	0.300037	4	0.0540191	0.31092	4	0.0380085
19887	CN925125	0.676271	1	#DIV/0!	0.423851	4	0.098968	0.454209	3	0.145392	0.406361	3	0.113303	0.476769	4	0.0883694	0.327996	4	0.0371014	0.294233	2	0.0117178	0.589302	3	0.0897947
19893	CN925129	1.37626	2	0.408716	1.72144	4	0.0831475	1.44715	4	0.234094	1.00971	4	0.051028	1.22168	3	0.334208	1.07833	3	0.209822	0.899796	3	0.207877	0.526106	4	0.0402421
19909	CN925142	1.61045	2	0.475127	3.46694	4	0.361482	3.76184	4	0.447918	3.1058	3	0.619137	2.98828	4	0.23546	3.36305	4	0.714868	4.26049	3	0.298991	3.55337	4	1.03811
19925	CN926368	0.265244	2	0.0415847	0.302099	4	0.0321102	0.280307	4	0.018594	0.24449	4	0.0334083	0.273977	4	0.0239712	0.353762	4	0.0473174	0.308386	4	0.0583619	0.27618	2	0.0518438
19929	CN926370	0.158561	2	0.0017302	0.179042	3	0.0199345	0.224344	3	0.0100057	0.19308	3	0.0182084	0.180624	3	0.0239381	0.210753	1	#DIV/0!	0.184012	3	0.0207336	0.211922	2	0.0325212
19937	EB110828	0.191702	2	0.0244296	0.362864	3	0.03869	0.371408	3	0.030391	0.244119	4	0.0241498	0.215438	2	0.031437	0.232721	2	0.0424276	0.184666	2	0.0100447	0.214803	3	0.0755259
19948	CN926385	0.614317	2	0.151397	0.974922	4	0.0581432	1.03552	4	0.0524355	1.32678	4	0.218566	1.28809	4	0.107242	1.31369	4	0.272407	1.02029	4	0.16215	0.954642	4	0.110977
19957	EB110835	4.3257	2	2.23175	1.60086	4	0.280324	0.693103	4	0.100722	0.726874	4	0.0972504	1.16599	4	0.300197	0.536397	4	0.112859	0.371782	4	0.0617954	0.332622	4	0.0413619
19962	CN926394	0.187757	1	#DIV/0!	0.207504	2	0.0319206	0.200143	2	0.00358098	0.234803	3	0.0394871	0.182692	1	#DIV/0!	#DIV/0!	0	#DIV/0!	0.244277	3	0.0168634	0.195767	1	#DIV/0!
19970	CN926399	#DIV/0!	0	#DIV/0!	0.27038	1	#DIV/0!	0.246876	2	0.067788	0.243511	2	0.0175137	0.26247	1	#DIV/0!	0.198608	3	0.0303848	0.284356	2	0.0728301	0.170353	2	0.0225981
19987	CN926405	0.403877	2	0.0571479	0.40139	4	0.0920468	0.401188	4	0.0161508	0.344162	3	0.0554546	10.1962	4	5.62865	0.371585	3	0.0382859	0.483219	4	0.0505385	0.360675	3	0.0132652
20009	CN926422	0.304773	2	0.0497525	0.372728	4	0.0494742	0.303983	4	0.00967617	0.357519	4	0.0483821	0.344714	4	0.0402778	0.339953	4	0.0785241	0.36063	4	0.0554734	0.444037	4	0.0417772
20012	CN926425	1.19659	1	#DIV/0!	1.01107	4	0.0381812	0.731805	4	0.0554001	0.616825	4	0.102919	0.817518	4	0.142256	0.695367	4	0.0504607	0.630053	2	0.104371	1.30081	4	0.314387
20024	CN926432	0.171147	1	#DIV/0!	0.220234	3	0.0276402	0.214037	4	0.0066775	0.212789	3	0.0179305	0.225019	3	0.0504746	0.162703	3	0.0179368	0.212262	2	0.0207672	#DIV/0!	0	#DIV/0!
20029	CN926436	0.214226	2	0.067748	0.341902	3	0.0445962	0.380726	3	0.0521539	0.486136	1	#DIV/0!	0.386905	2	0.176029	0.330006	2	0.0905063	0.368749	3	0.0761589	0.178316	1	#DIV/0!
20034	CN926438	0.540455	2	0.0566138	0.555695	4	0.105647	0.859307	4	0.0526327	0.897436	4	0.103692	0.862559	4	0.178547	1.25484	4	0.252937	1.31853	4	0.116359	1.03653	4	0.145533
20042	CN926443	0.452518	2	0.00301615	0.397038	4	0.0152213	0.630257	4	0.036845	0.402219	3	0.0231478	0.357138	4	0.036974	0.356198	3	0.0637386	0.365677	4	0.03469	0.361747	3	0.135836
20046	CN926447	#DIV/0!	0	#DIV/0!	1.10435	2	0.201009	0.951826	2	0.104046	0.843006	1	#DIV/0!	0.4126	2	0.0309704	0.302577	2	0.108696	0.368348	2	0.138356	0.283152	2	0.025874
20058	CN926457	6.06525	2	1.93464	11.3545	4	1.29663	8.05193	3	1.19538	7.61251	4	0.661582	4.97805	4	1.10395	4.11763	4	0.283542	4.06587	3	0.530863	2.87125	4	0.737503
20061	CN926459	#DIV/0!	0	#DIV/0!	0.909184	2	0.0432464	1.35958	2	0.118474	1.36839	2	0.14132	1.09397	2	0.252617	1.4175	2	0.27519	1.1331	2	0.0615296	1.05361	2	0.0459867
20068	EB110873	22.3329	1	#DIV/0!	13.0499	4	1.68455	11.5079	4	1.35071	12.138	2	0.486454	18.8959	4	1.20799	21.369	4	9.75302	37.2214	3	7.87614	39.5822	3	4.1445
20081	CN926470	0.333378	2	0.0678368	0.199252	4	0.0325005	0.252513	3	0.033177	0.257573	4	0.0330605	0.217645	3	0.023499	0.249499	4	0.032426	0.276538	4	0.0405701	0.249693	4	0.0497365
20085	CN926473	4.52808	2	0.202622	2.75373	4	0.313065	3.38092	4	0.614216	4.26174	4	1.29879	3.53873	4	0.79869	4.50812	4	0.268711	5.62785	4	0.739949	6.69391	4	0.726038
20090	EB110881	2.97438	2	1.27497	2.51603	4	0.625763	2.12003	3	0.648883	1.81233	4	0.370533	3.15912	4	1.07031	2.86051	4	0.86239	1.63991	4	0.567208	3.63061	4	1.52054
20096	CN926478	0.703391	2	0.0458174	0.553179	4	0.0457633	0.587999	3	0.0551004	0.471766	4	0.0451828	0.381402	4	0.0533052	0.435861	4	0.0562692	0.536546	4	0.0636371	0.420185	4	0.0247193
20110	EB110890	0.332404	2	0.0157502	0.659315	4	0.193437	0.450036	4	0.0555283	0.521736	4	0.156869	0.291124	4	0.0285811	0.399397	4	0.0812559	0.426952	4	0.0690788	0.406718	4	0.0932739
20115	CN926491	1.14384	2	0.421431	0.527393	3	0.0901128	0.44388	3	0.0935166	0.311449	3	0.0605534	0.537518	2	0.182334	0.447746	2	0.162991	0.491551	3	0.0985558	0.882046	2	0.214242
20121	EB110894	0.372504	1	#DIV/0!	0.400712	4	0.0634797	0.305364	3	0.0401295	0.358433	2	0.0092577	0.311569	4	0.0222235	0.223066	2	0.0124043	0.251373	2	0.00516764	0.267355	2	0.0238511
20122	CN926495	0.234267	1	#DIV/0!	0.19121	3	0.0154938	0.220072	4	0.0198779	0.187897	3	0.0134837	0.201669	3	0.0153925	0.215128	2	0.0415737	0.203124	1	#DIV/0!	0.168341	2	0.00673985
20130	CN926498	0.22487	2	0.0406319	0.250576	3	0.0476541	0.210913	2	0.0562452	0.328228	3	0.0223816	#DIV/0!	0	#DIV/0!	0.22109	2	0.0173227	0.250326	2	0.0402391	0.287081	1	#DIV/0!
20141	CN926506	0.876281	2	0.0199982	0.677873	4	0.0941132	0.610182	3	0.164006	0.644481	3	0.0204077	0.508353	4	0.0524949	0.6441	4	0.0771306	0.47618	4	0.0142044	0.694672	3	0.0669185
20143	CN926508	6.70523	2	1.31221	6.88666	4	0.48241	8.35343	4	0.938193	11.1486	4	3.05494	12.6399	4	3.47965	11.6832	4	3.75571	9.99623	3	0.365875	11.5014	4	2.67681
20144	CN926509	0.382494	1	#DIV/0!	0.660567	3	0.138198	0.546182	4	0.0717365	0.668451	2	0.097629	0.79076	3	0.0423143	1.20881	2	0.245126	0.772482	3	0.182633	0.329379	1	#DIV/0!
20188	EB110915	0.711111	2	0.190066	0.667552	2	0.187265	0.724516	3	0.0751706	0.90255	4	0.189798	0.502082	4	0.116908	0.679028	3	0.0400211	0.911217	3	0.226066	1.06238	3	0.227844
20200	EB110921	0.436598	2	0.116768	0.53093	4	0.132192	0.389421	4	0.0296363	0.324229	4	0.0359302	5.39662	4	2.9265	0.3165	4	0.0187049	0.315431	4	0.0516941	0.28869	4	0.0144057
20207	CN926549	0.219906	2	0.0354183	0.308621	3	0.0149338	0.24046	3	0.00730934	0.294881	2	0.017661	0.201601	2	0.0212684	0.221912	2	0.0215087	#DIV/0!	0	#DIV/0!	0.186212	2	0.0118655
20209	CN926550	1.10825	2	0.0328708	1.4312	4	0.0724843	1.23183	4	0.0529955	1.28199	4	0.167415	1.03561	3	0.109304	1.17453	4	0.103653	1.2264	4	0.114327	2.18156	4	0.524036
20212	EB110925	1.60987	1	#DIV/0!	1.16762	4	0.31328	1.96632	4	0.207664	1.30575	4	0.368262	15.3546	4	7.39283	1.83127	3	0.234135	1.78938	4	0.15184	1.59365	4	0.606456
20213	EB110926	3.14076	2	0.84866	3.77498	4	0.438918	4.66472	4	0.343239	3.8864	4	0.584795	3.84445	4	0.439786	3.71459	4	0.697665	5.69385	4	0.77439	3.41229	3	1.82958
20226	CN926563	0.35343	2	0.083182	0.193563	4	0.0243686	0.46411	1	#DIV/0!	0.240234	3	0.0301893	0.209624	2	0.0374987	0.292328	2	0.152888	0.279563	2	0.0701424	0.278233	1	#DIV/0!
20227	EB110929	0.193296	1	#DIV/0!	0.24953	2	0.00896507	#DIV/0!	0	#DIV/0!	#DIV/0!	0	#DIV/0!	0.256853	2	0.0220815	0.400564	1	#DIV/0!	0.305022	3	0.0475614	0.19913	1	#DIV/0!
20249	EB110935	1.21162	1	#DIV/0!	0.723243	4	0.112135	0.581386	4	0.0511159	0.890445	4	0.179485	0.760002	4	0.0871747	1.58448	4	0.413434	1.46868	3	0.0716289	2.8146	3	0.813875
20251	CN926581	0.515462	2	0.161957	0.930704	3	0.057495	0.971745	4	0.0901262	0.430118	1	#DIV/0!	0.625146	4	0.125782	0.750472	4	0.110704	0.943136	3	0.0363102	0.992422	4	0.17419
20263	CN926590	0.846359	2	0.0477897	1.4781	4	0.253367	1.40987	4	0.185028	1.42986	4	0.289733	1.30561	3	0.531065	1.50083	4	0.380775	1.44769	4	0.115318	0.952305	4	0.11519
20264	CN926591	1.07017	2	0.113769	3.20982	4	0.482986	1.77488	4	0.364004	1.03624	3	0.0403943	2.78782	4	0.537155	1.10273	4	0.129754	0.946567	4	0.127003	0.787636	3	0.0539904
20269	EB110939	0.377904	2	0.000540714	0.473863	4	0.014372	0.419961	4	0.0374931	0.469716	4	0.0625389	0.4598	4	0.0542283	0.404652	3	0.0774128	0.438592	3	0.0200008	0.454271	4	0.0482996
20319	CN926628	#DIV/0!	0	#DIV/0!	47.8327	2	8.61537	45.1381	1	#DIV/0!	43.0377	2	6.37804	37.2805	2	6.29686	32.4594	2	5.13414	28.2308	2	3.16227	21.2424	2	0.403922
20329	CN926634	0.541064	2	0.0028881	0.390791	4	0.00895198	0.514214	4	0.0331337	0.488672	4	0.0553273	0.505153	4	0.0464903	0.715721	4	0.0490173	0.562503	4	0.105089	0.556714	4	0.118857
20354	CN926653	0.432432	2	0.0271142	0.579292	4	0.0972899	0.62833	2	0.148913	0.460007	4	0.0977123	0.413122	2	0.0102369	0.603463	4	0.0408911	0.47069	2	0.0449395	0.500691	4	0.0473182
20362	CN926659	1.34819	2	0.203276	0.942571	4	0.11918	1.06622	4	0.0785503	1.22554	3	0.44273	0.898682	3	0.187787	1.27503	4	0.291612	1.46516	4	0.102223	0.984973	4	0.233701
20368	CN926663	1.71897	2	0.0431201	1.51051	4	0.294651	1.62304	4	0.122015	1.53565	4	0.220594	1.28152	3	0.200353	1.51524	4	0.191846	1.5875	3	0.249382	1.65456	4	0.350456
20370	CN926664	0.809334	2	0.187956	0.470471	4	0.0425949	0.466577	4	0.0148718	0.487181	4	0.0444568	0.538377	4	0.0509313	0.521973	4	0.110326	0.498158	3	0.0843717	0.447006	3	0.0517622
20395	CN926682	#DIV/0!	0	#DIV/0!	0.867368	2	0.238066	1.11043	2	0.191971	0.631519	2	0.211708	0.447972	1	#DIV/0!	0.731629	2	0.0951172	0.586856	2	0.117135	1.35114	2	0.135854
20398	CN926685	0.531625	2	0.0123998	0.976645	4	0.116382	1.18917	4	0.0652006	0.780319	4	0.127546	0.467294	4	0.08561	0.753382	4	0.104669	0.463946	3	0.074501	0.362993	2	0.126545
20409	CN926695	2.60031	1	#DIV/0!	2.87357	4	0.782329	1.51437	4	0.179337	1.32963	4	0.205221	1.86163	4	0.522215	1.17395	3	0.45157	0.891671	4	0.0708613	0.952676	4	0.113312
20417	EB110979	0.184456	2	0.0326716	0.25117	4	0.0431249	0.179179	2	0.0468197	0.146778	1	#DIV/0!	0.202439	3	0.035252	0.179162	3	0.00216608	0.219838	3	0.04108	0.174679	1	#DIV/0!
20418	CN926701	0.663929	2	0.113312	0.830308	4	0.0902323	0.642024	3	0.0411775	0.690268	4	0.0451412	0.682051	4	0.0404004	0.703825	3	0.0565506	0.641264	3	0.163449	0.649277	4	0.0577562
20425	CN926706	1.24602	2	0.205187	1.53372	4	0.231205	1.25275	3	0.111086	1.08156	4	0.127352	1.31954	4	0.10296	1.48479	4	0.126462	1.37429	4	0.25505	1.77413	4	0.375429
20426	CN926707	0.33821	2	0.0045216	0.580241	4	0.129621	0.550959	3	0.0566454	0.752645	4	0.202966	0.347779	4	0.00943419	0.424642	4	0.0882598	0.248436	4	0.0249941	0.658404	4	0.192123
20442	EB110988	0.725321	2	0.368198	0.709173	3	0.0866423	0.700821	4	0.0378771	0.901928	2	0.21326	0.835317	3	0.039715	0.848136	4	0.0958785	1.15962	4	0.188016	1.37568	4	0.152201
20452	CN926723	0.357038	2	0.0779809	0.330245	3	0.0374209	0.269432	4	0.0258815	0.301788	4	0.0242369	0.333985	2	0.125161	0.323124	4	0.0428347	0.365695	4	0.0467745	0.326165	4	0.048462
20462	CN926728	0.506637	2	0.0329452	0.550295	2	0.145217	0.977215	2	0.194654	0.694874	4	0.0478217	0.678438	3	0.0549565	0.408608	4	0.0405136	0.446088	4	0.0835127	0.455835	3	0.116668
20466	CN926731	1.02787	2	0.2947	1.10499	4	0.195955	0.984145	4	0.0757322	0.950276	4	0.0418507	1.20391	3	0.131952	1.29604	4	0.293663	1.47358	4	0.177313	0.982961	3	0.331594
20485	CN926744	1.04539	2	0.108379	1.15637	4	0.405266	1.09687	3	0.170067	1.53056	4	0.335772	1.16105	4	0.276131	1.17536	4	0.473498	1.31006	4	0.0896691	1.64033	4	0.157952
20496	EB111007	0.585046	2	0.162709	0.579202	4	0.0588597	0.426385	4	0.0510283	0.659358	4	0.171058	0.73848	4	0.163037	1.01261	4	0.189657	1.83787	4	0.163454	1.45139	4	0.289247
20497	CN926749	1.18965	2	0.320942	0.775736	4	0.0466189	0.730517	4	0.0594368	0.837807	3	0.0864026	0.786354	4	0.135547	1.05344	3	0.130415	0.883279	4	0.0490948	1.49804	3	0.573124
20524	CN926771	0.214265	2	0.0374649	0.193537	4	0.012755	0.242646	4	0.037847	0.175554	4	0.0136754	0.179504	4	0.01503	0.176888	4	0.00562903	0.200444	3	0.0258059	0.251025	4	0.083753
20541	CN926781	0.768733	2	0.142154	1.40139	4	0.0827075	0.911333	3	0.0866107	0.857241	4	0.121569	0.675618	3	0.0686491	0.822337	3	0.0675736	0.391853	3	0.0361177	0.523598	4	0.145055
20544	EB111018	0.191818	2	0.0348275	0.188112	3	0.00649882	0.174948	3	0.00778573	0.171226	3	0.0071041	0.245651	3	0.0385004	0.205387	1	#DIV/0!	0.252906	3	0.00638159	0.247569	4	0.0195049
20553	CN926790	0.946756	2	0.0512874	1.07265	4	0.132859	1.53459	4	0.156762	1.25879	4	0.17118	1.09476	3	0.211901	1.25208	4	0.239619	1.23047	4	0.146115	0.985523	4	0.105666
20565	CN926801	0.238987	2	0.0031122	0.289384	4	0.0350131	0.245546	2	0.0330216	0.284144	3	0.041069	0.296873	4	0.0310076	0.246467	3	0.0131474	0.217082	3	0.0432075	0.235637	2	0.0170417
20595	CN926821	0.898981	2	0.128065	1.26023	3	0.0458333	1.38671	4	0.196043	1.32104	4	0.149533	1.54728	4	0.270061	2.71111	4	0.686429	1.52355	4	0.238976	0.837816	4	0.214915
20597	CN926822	3.45133	2	0.09735	1.99793	4	0.342402	1.05794	4	0.100181	1.1429	3	0.0596381	1.77431	4	0.382045	0.672449	4	0.0911504	0.837742	3	0.0535273	1.9977	4	0.767906
20887	CN919829	0.770267	2	0.193096	1.57522	4	0.23258	1.86458	4	0.405767	2.58286	4	0.495449	3.34896	4	0.452763	3.2735	4	0.351906	1.54855	4	0.130234	0.923348	3	0.198234
20922	CN919848	3.05585	2	0.67964	2.32548	3	0.174736	2.20125	4	0.164421	2.56467	4	0.424401	2.55435	4	0.192114	2.76287	4	0.455959	2.53398	4	0.669494	1.60434	3	0.4333
20923	CN919849	0.204946	2	0.0215925	0.396323	4	0.0173307	0.276067	3	0.0408015	0.411836	3	0.0211714	0.545542	2	0.0286151	0.534626	3	0.0846118	0.430533	4	0.0518434	#DIV/0!	0	#DIV/0!
20995	EB112145	1.11629	1	#DIV/0!	1.02001	4	0.117204	1.1693	4	0.0671346	1.2075	3	0.194247	0.679441	4	0.0642091	0.648571	4	0.103184	0.744025	4	0.0605045	0.55713	2	0.252125
21002	CN919904	0.206711	1	#DIV/0!	0.290104	4	0.0162848	0.271404	4	0.0094419	0.273011	4	0.0213165	0.249209	3	0.0192711	0.247007	3	0.0265807	0.304834	4	0.044925	0.273766	3	0.0173987
21041	CN926833	1.00828	2	0.152899	1.13745	4	0.115008	1.12315	4	0.103141	1.35427	4	0.0504073	2.061	4	0.300684	2.04192	4	0.198365	1.98723	4	0.106341	1.77147	4	0.528729
21049	CN926840	0.1684	2	0.00796458	0.226543	3	0.0183567	0.202361	4	0.0268209	0.350724	3	0.0917983	0.229119	3	0.057829	0.28113	3	0.0481876	0.252816	3	0.0107025	0.276056	2	0.0352517
21059	EB111038	0.187523	2	0.0486824	0.333677	4	0.019621	0.314431	4	0.0227576	0.251784	3	0.0232921	0.230654	3	0.037414	0.270928	3	0.0100029	0.231382	4	0.0154302	0.297084	2	0.053954
21060	CN926849	0.352594	2	0.142393	0.295975	3	0.0535278	0.291622	4	0.0455823	0.31448	4	0.0320695	0.354122	4	0.0533575	0.388303	4	0.0721983	0.301993	4	0.0391091	0.321482	4	0.0491869
21073	CN926857	0.238742	2	0.00646742	0.356512	3	0.0353428	0.309949	3	0.0367571	0.292326	4	0.0309446	0.339588	4	0.0407965	0.275755	4	0.0170252	0.251016	2	0.0907761	0.219691	2	0.0185989
21079	EB111044	0.204775	2	0.0379095	0.270879	4	0.0255617	0.305499	4	0.0374797	0.260545	4	0.0303153	0.297277	2	0.0760129	0.35659	3	0.0475637	0.275036	4	0.0705037	0.18616	2	0.00264405
21084	CN926863	0.236359	2	0.0291448	0.233957	4	0.0309311	0.269326	4	0.0199068	0.217282	3	0.0380595	0.211716	3	0.0224424	0.150875	1	#DIV/0!	0.176733	3	0.00874545	0.232023	2	0.00438855
21124	CN926890	0.298547	2	0.0534355	0.403474	4	0.0926327	0.269812	3	0.0214	0.262456	3	0.0364965	0.288649	3	0.00506751	0.337087	4	0.0563604	0.355799	4	0.00387499	0.32814	4	0.0473131
21163	CN926915	0.552317	2	0.0436214	0.492864	4	0.0843114	0.545385	4	0.084055	0.56019	4	0.0931859	0.580338	4	0.0322083	0.480599	3	0.0724234	0.408433	4	0.0532236	0.406053	2	0.0472191
21164	CN926916	0.320874	2	0.018576	0.508666	4	0.115611	0.450785	3	0.0720647	0.510052	2	0.077705	0.640388	3	0.135183	0.702208	4	0.206198	0.45728	1	#DIV/0!	1.01647	2	0.200608
21167	CN926918	0.218806	1	#DIV/0!	0.294464	4	0.0346942	0.282533	4	0.0253702	0.306632	4	0.0266592	0.257463	3	0.0165721	0.268445	4	0.0491334	0.273281	3	0.0580268	0.232003	2	0.0235027
21190	CN926932	2.05695	2	0.174067	1.78721	4	0.497081	1.87813	4	0.329699	1.77462	4	0.0983586	2.39598	3	0.313885	2.57702	4	0.308259	2.52737	4	0.58853	2.97228	4	0.275112
21191	CN926933	0.225822	2	0.00535945	0.281265	4	0.0347673	0.244081	4	0.00897287	0.317566	4	0.0324612	0.275529	3	0.0226563	0.317616	2	0.0312027	0.254706	3	0.0169383	0.2738	3	0.0510564
21520	CN919949	0.340617	2	0.0111468	0.328524	4	0.0247611	0.258565	4	0.0161157	0.257635	2	0.0212547	0.279717	3	0.0323033	0.259304	4	0.0134091	0.294751	4	0.0237278	0.399151	4	0.103007
21529	CN919955	0.65921	2	0.0886257	0.516713	3	0.0813456	0.510862	4	0.0415821	0.475181	4	0.034379	0.360056	4	0.0212767	0.387019	3	0.0617445	0.4097	4	0.0235024	0.796132	4	0.104491
22119	CN919996	7.53267	2	0.47184	7.51367	4	0.865995	9.38671	4	1.54798	6.53408	4	1.17455	6.22233	4	1.82385	6.1815	4	2.01614	9.23834	4	1.17947	8.8721	4	3.12667
22157	CN920020	1.48314	2	0.235263	1.28073	4	0.135723	1.18622	4	0.104431	1.24836	3	0.0548236	0.840244	4	0.0427441	0.964046	4	0.186031	0.829058	4	0.0913701	1.19427	4	0.0383004
22159	CN920021	1.09989	2	0.276464	0.888258	4	0.175775	1.0214	4	0.103329	1.32858	4	0.330491	1.13448	4	0.15679	1.32879	4	0.313383	1.83225	4	0.229558	1.15989	3	0.327106
22167	CN920024	0.33978	2	0.0205922	0.412813	4	0.0389366	0.374049	4	0.0208313	0.329476	3	0.0414056	0.357639	4	0.0494023	0.316963	2	0.0184744	0.346671	2	0.0164434	0.328767	3	0.0518957
22235	CN920064	7.58636	2	0.628041	5.4108	4	0.713754	6.10068	4	0.0851011	5.08636	4	0.779465	4.64878	3	0.317164	4.60828	4	0.793721	6.76448	4	0.783518	5.46669	4	1.86991
22391	EB112249	0.46358	2	0.204612	0.25543	3	0.00896146	0.291321	4	0.0387867	0.250298	4	0.0169591	0.328328	2	0.0757409	0.352899	4	0.026558	0.360502	4	0.0423095	0.357779	4	0.0744801
22419	CN920159	1.45032	2	0.332156	1.30487	3	0.0499182	1.074	4	0.0584677	1.14031	4	0.173095	0.920346	3	0.190211	1.39896	4	0.189497	1.23772	4	0.195075	1.13382	4	0.0941973
22462	CN932842	1.42365	2	0.194902	0.5656	4	0.0413963	0.580867	4	0.0230249	0.612964	3	0.0429407	0.615254	4	0.113722	0.471661	3	0.153812	0.807149	3	0.110925	0.741683	4	0.0520781
22495	EB112981	0.160427	1	#DIV/0!	0.198863	1	#DIV/0!	0.294031	1	#DIV/0!	#DIV/0!	0	#DIV/0!	0.220902	1	#DIV/0!	#DIV/0!	0	#DIV/0!	#DIV/0!	0	#DIV/0!	0.411974	1	#DIV/0!
22527	CN932892	0.23642	2	0.0353884	0.27604	4	0.0491506	0.252207	4	0.0384137	0.237563	3	0.038059	0.334431	4	0.0202202	0.309098	4	0.0621494	0.362262	3	0.0263586	0.395248	4	0.0433228
22535	EB112991	0.424248	2	0.0913503	0.368527	4	0.0585307	0.358138	4	0.0606613	0.305369	3	0.047277	0.278333	3	0.0602372	0.297116	3	0.0139855	0.374365	3	0.0687453	0.474989	3	0.0708231
22579	EB113000	0.322525	2	0.0135426	0.294669	4	0.0225701	0.277207	4	0.018592	0.288371	3	0.0232032	0.246255	3	0.00922301	0.338069	4	0.0514273	0.421891	4	0.0373979	0.481332	4	0.0319688
22645	CN854532	0.282117	2	0.127668	0.226246	4	0.0489291	0.210484	3	0.0174217	0.207544	3	0.024946	0.217374	3	0.029647	0.224327	3	0.0257514	0.232669	3	0.070303	0.366236	3	0.137436
22661	CN854546	5.50207	2	0.260117	9.98965	4	1.73158	7.41029	4	0.708067	9.05547	4	1.1837	5.41505	4	0.853008	6.39145	4	0.926814	8.17499	3	0.359905	5.00791	4	0.554745
22784	CN933001	1.81931	2	0.203405	1.2934	4	0.167347	1.41044	4	0.0560288	1.21335	3	0.052854	0.868053	3	0.166127	1.01019	3	0.0520499	1.24897	3	0.0705679	1.32295	4	0.36776
22794	EB113008	30.4173	2	2.32285	38.3398	4	0.857301	22.8994	4	0.757109	32.3775	4	6.88907	32.9926	4	4.80189	18.0674	3	2.53675	14.7356	3	2.38642	23.1264	3	7.1181
22797	CN933013	1.23248	2	0.194898	1.23712	4	0.198161	1.02078	4	0.190571	1.06262	4	0.159863	1.20722	4	0.148412	0.922015	4	0.0977238	1.21424	3	0.226059	0.938532	4	0.236672
22823	CN933034	5.14155	2	1.14349	5.28418	4	0.405553	5.26023	4	0.258265	3.92668	4	0.539966	5.53279	4	0.891374	6.22108	3	0.627095	5.25493	4	0.701615	3.91764	3	0.74411
22836	EB113016	0.430594	2	0.113295	0.242348	4	0.0182945	0.25923	4	0.0360753	0.320427	3	0.0645142	0.273738	2	0.0237807	0.292815	4	0.0502727	0.323992	4	0.040869	0.350486	4	0.0813126
22840	CN933047	0.224913	2	0.0172294	0.218696	3	0.0255936	0.252301	3	0.0367215	0.298344	2	0.0312733	0.2158	4	0.0124076	0.258968	2	0.0741374	0.307904	2	0.0136511	0.234995	3	0.0115119
22893	CN933094	1.01754	2	0.20848	1.43735	4	0.218722	1.22529	3	0.159429	1.21714	4	0.26792	1.29396	4	0.112411	2.08727	4	0.384223	3.10228	4	0.564613	2.99362	3	0.445387
22936	CN933132	8.78694	2	1.57131	3.88635	4	0.396712	3.47849	4	0.499392	2.88824	4	0.426851	3.22113	3	0.821426	3.67033	4	0.437336	3.25546	4	0.220913	2.38415	4	0.747012
22960	CN933149	0.326918	2	0.108894	0.258504	3	0.0438802	0.224706	4	0.0182099	0.263909	4	0.0223972	0.48702	3	0.0579027	0.701095	4	0.23556	0.279637	4	0.0227686	0.255697	3	0.0200497
22980	CN933168	0.27744	2	0.0510944	0.396673	4	0.0381049	0.541387	4	0.0867095	0.464899	2	0.109948	0.4313	4	0.0600671	0.485505	4	0.0868726	0.488922	3	0.0429354	0.492613	4	0.0989606
22996	CN933182	0.1971	1	#DIV/0!	0.162479	2	0.0383044	0.213946	2	0.0825001	0.189112	3	0.0779539	0.228854	1	#DIV/0!	0.131199	1	#DIV/0!	0.0875338	1	#DIV/0!	0.340217	2	0.00434362
23012	EB113037	2.26745	1	#DIV/0!	1.36101	4	0.427873	1.30654	4	0.139693	1.55089	4	0.359818	1.18167	3	0.426515	1.28017	4	0.242604	1.17542	4	0.191273	1.50062	4	0.225067
23076	EB113046	0.443217	2	0.0329717	0.241581	4	0.0385518	0.678319	4	0.176695	0.352978	4	0.0420167	0.551157	4	0.133925	7.09764	4	1.24015	0.658188	4	0.236203	0.39905	4	0.0882867
23488	CN920204	0.660942	2	0.247931	0.652857	4	0.1163	0.456427	3	0.0607531	0.427229	3	0.0284474	0.585677	4	0.0879909	0.454348	4	0.0581129	0.362392	3	0.0591867	0.482649	4	0.0801879
23511	CN920220	0.308549	2	0.112001	0.317365	3	0.0113981	0.365773	4	0.0203629	0.368062	3	0.0367252	0.311597	3	0.0399016	0.322279	2	0.0381853	0.323286	3	0.0451362	0.363024	4	0.124736
23557	CN920257	0.850769	2	0.03693	0.857913	4	0.132419	0.544488	3	0.0785525	0.417514	3	0.0178079	0.321844	4	0.0447066	0.257181	3	0.0340246	0.311489	4	0.0564059	0.309511	4	0.0378477
23675	EB112313	1.20509	2	0.249896	0.195761	4	0.0172283	0.173371	4	0.0278973	0.192278	3	0.0222823	0.211208	2	0.0336927	0.198544	3	0.026927	0.194817	2	0.00926855	0.207257	3	0.0381207
23690	CN920353	0.197804	2	0.00237448	0.20714	4	0.0116468	0.257324	4	0.0113456	0.254304	4	0.0201137	0.2876	3	0.0330323	0.240011	4	0.0150953	0.291482	3	0.0236374	0.332879	3	0.0474019
23701	CN920360	0.430388	2	0.106554	0.633467	3	0.0675319	0.559878	4	0.0281407	0.734071	4	0.109209	0.727338	4	0.223825	0.624638	1	#DIV/0!	0.70059	3	0.0505922	0.863412	3	0.254338
23779	CN949282	0.892989	2	0.149189	1.58558	4	0.219048	1.73748	4	0.242248	1.927	4	0.568318	2.17612	4	0.449769	3.17153	4	0.43304	2.18784	4	0.265947	4.25571	4	1.60577
23791	EB110503	0.162554	2	0.0207324	0.188432	3	0.0281911	0.213628	3	0.0288552	0.244285	1	#DIV/0!	0.208096	2	0.0034041	0.333973	1	#DIV/0!	0.245672	1	#DIV/0!	#DIV/0!	0	#DIV/0!
23825	CN949314	1.30622	2	0.379216	1.42993	4	0.308006	1.30709	4	0.112612	1.02285	4	0.204311	1.22319	3	0.21242	1.18126	3	0.369132	1.71351	3	0.119541	2.08459	4	0.668265
24275	EB112340	1.47264	2	0.631022	0.845418	4	0.272517	0.930292	4	0.175535	0.9863	3	0.193697	0.800867	2	0.040423	1.09096	3	0.271656	0.745738	3	0.0726025	0.727235	3	0.126305
24279	CN920421	2.28159	2	0.132304	2.27711	4	0.159606	1.24494	4	0.210708	1.41693	4	0.188165	2.41358	4	0.22001	1.59885	4	0.466159	0.928153	4	0.24743	3.17093	4	1.34917
24291	CN920431	0.190016	1	#DIV/0!	0.159273	2	0.0016826	0.213727	3	0.0107733	0.306864	4	0.0493124	0.255269	3	0.00875368	0.323473	3	0.00428013	0.391905	3	0.0463234	0.658036	2	0.0373552
24426	EB112379	1.89311	2	1.61426	0.281719	4	0.0433325	0.274785	4	0.0168903	0.271552	4	0.0483699	0.219217	4	0.0368733	0.212331	4	0.00675016	0.23292	4	0.0417747	0.240712	4	0.0345851
24730	CN925156	0.519487	2	0.0345691	0.744021	4	0.0496357	0.682011	4	0.0398358	0.600458	4	0.0473602	0.532179	4	0.0190537	0.483581	4	0.0527454	0.520461	4	0.0749574	0.904633	4	0.224421
24741	CN925165	1.0049	2	0.30735	1.12141	4	0.047538	0.853388	3	0.135617	0.84197	4	0.0945747	0.920652	3	0.0231895	0.893518	4	0.256055	1.00336	4	0.130995	1.41025	4	0.200524
24761	EB112561	0.30359	2	0.021421	0.481809	4	0.0992818	0.457474	3	0.133996	0.45555	4	0.0655085	0.632608	4	0.230696	0.624731	4	0.314491	0.516195	4	0.120499	0.331634	4	0.0452061
24762	CN925174	0.35961	2	0.070945	0.52523	4	0.121786	0.707913	4	0.185185	0.617519	4	0.166495	0.554863	4	0.121812	0.52268	3	0.225722	0.521783	4	0.12637	0.532036	4	0.0797451
24764	CN925176	41.0317	2	0.593854	37.4705	2	0.477393	38.274	4	1.34782	40.0363	2	0.514126	38.8022	2	0.80228	37.5349	4	0.897314	34.8948	4	1.29714	29.8446	4	2.4664
24770	CN925181	0.371352	2	0.0143189	0.392584	3	0.0578565	0.374624	4	0.0316592	0.279868	3	0.0335754	0.396805	3	0.0257227	0.453933	2	0.0262888	0.200747	1	#DIV/0!	0.335926	2	0.0767872
24776	CN925186	0.833934	2	0.241777	0.372684	4	0.0803137	0.235222	3	0.00791621	0.177108	1	#DIV/0!	0.192186	1	#DIV/0!	#DIV/0!	0	#DIV/0!	#DIV/0!	0	#DIV/0!	#DIV/0!	0	#DIV/0!
24777	CN925187	0.864569	2	0.137832	1.35989	4	0.208429	1.99268	4	0.32023	2.25601	3	0.368584	0.819651	4	0.072325	0.718495	4	0.0529691	0.584148	3	0.0645436	0.817816	4	0.160449
24788	CN925195	0.426663	2	0.0417601	0.382685	4	0.0576544	0.550204	4	0.0595295	0.60797	4	0.0820359	0.419178	3	0.0442398	0.54948	4	0.0424836	0.651592	3	0.106337	0.486711	4	0.0815903
24790	EB112567	19.8178	1	#DIV/0!	25.9015	4	2.48925	35.4155	3	1.64567	36.2031	3	3.5784	29.9103	4	5.69186	32.5216	4	3.81352	22.1631	4	3.56226	16.1931	4	6.33701
24793	CN925199	0.582989	2	0.0714784	0.908191	4	0.126685	0.974378	4	0.124318	0.979474	4	0.0281911	1.18612	4	0.17372	1.01747	4	0.0987119	0.975362	3	0.052685	0.834026	3	0.177349
24796	CN925202	0.738713	2	0.108475	0.46688	4	0.0644674	0.50116	3	0.0865884	0.462079	4	0.0609279	0.393973	3	0.0133688	0.720055	4	0.0741692	0.685035	3	0.172214	0.718737	3	0.19549
24809	CN925212	0.277268	2	0.0472348	0.298303	4	0.0342964	0.26957	4	0.00609291	0.237014	3	0.0168685	0.332111	3	0.0308123	0.276044	3	0.084447	0.279212	2	0.0530399	0.341999	2	0.00102952
24819	CN925218	0.299299	2	0.0277572	0.250895	4	0.0497974	0.260333	4	0.0257103	0.275606	3	0.043629	0.224005	4	0.013199	0.264839	4	0.0372566	0.239509	4	0.0134992	0.245358	4	0.0197049
24820	CN925219	0.71034	2	0.0215079	0.577372	4	0.0870254	0.467073	4	0.04546	0.514356	4	0.0182317	0.66849	4	0.0775898	1.02026	4	0.231427	1.26108	3	0.191163	0.875941	4	0.0864076
24833	EB112578	0.382014	2	0.0158952	0.707228	4	0.0938307	0.422452	4	0.0166106	0.498747	4	0.0796381	0.60905	4	0.0407817	0.337814	3	0.0172706	0.442641	4	0.0194513	0.53145	3	0.0503151
24850	CN925239	1.29514	2	0.731607	0.658504	4	0.103253	0.764183	4	0.0836788	0.7438	3	0.0220281	0.987342	2	0.355843	0.641915	3	0.0900585	1.08107	4	0.0598984	2.47024	4	0.886714
24852	CN925240	0.749136	2	0.146763	1.03538	4	0.182774	0.881587	4	0.114085	0.78317	4	0.0890245	0.708745	4	0.159918	2.02839	4	1.42471	1.52145	3	0.421883	1.42897	4	0.353337
24855	CN925243	1.93433	2	0.262597	1.29881	4	0.1731	1.20721	4	0.155912	1.03707	4	0.13132	1.00425	3	0.214437	0.993865	4	0.151846	0.839552	4	0.0838666	1.07294	4	0.117248
24864	CN925246	0.307417	1	#DIV/0!	0.216254	3	0.0255861	0.237105	4	0.025235	0.250013	2	0.0253233	0.241397	2	0.00725965	0.221915	3	0.0110956	0.258215	1	#DIV/0!	0.358667	3	0.0881131
24871	CN925251	0.311345	2	0.0317493	0.28343	4	0.0294005	0.235702	4	0.0191294	0.267434	4	0.0447573	0.42128	3	0.0472683	0.327958	4	0.0246281	0.391926	4	0.0439926	0.409745	2	0.0252749
24888	CN925263	0.153221	1	#DIV/0!	0.174965	2	0.00612651	0.212749	1	#DIV/0!	0.213102	2	0.0382884	0.258496	3	0.0305763	0.256151	1	#DIV/0!	0.244397	2	0.0193913	0.18345	1	#DIV/0!
24891	CN925266	1.00745	2	0.0797527	0.845238	4	0.0678905	0.867716	4	0.0892434	0.748179	3	0.194578	0.795855	3	0.133872	0.835569	4	0.0534782	0.83588	4	0.106346	1.17513	4	0.270367
25424	EB112599	1.67744	2	0.214073	1.42838	4	0.352748	1.31321	4	0.222167	1.74678	4	0.144016	3.1502	4	0.651857	1.54003	4	0.235234	1.52326	4	0.199492	0.970216	4	0.0702969
25444	CN925280	0.408736	2	0.123109	0.418079	4	0.0137092	0.391246	4	0.0565207	0.296762	3	0.0283216	0.400754	4	0.0307678	0.407498	4	0.046073	0.483125	3	0.0453446	0.507404	4	0.0366545
25445	CN925281	1.05099	2	0.0779324	1.23673	4	0.0931243	0.786289	4	0.121523	0.767007	4	0.0409221	1.76121	4	0.36568	1.43195	4	0.288021	1.32824	4	0.0675397	1.31786	4	0.0681673
25457	EB112608	32.1672	2	1.06894	31.9086	4	2.54062	33.2872	3	4.31547	26.02	3	1.88614	36.4304	4	2.32018	30.0988	3	5.35762	21.0585	4	4.30213	22.6894	3	7.24386
25464	CN925292	0.860622	2	0.119748	0.682728	4	0.0392504	0.927578	4	0.112303	0.703237	4	0.049296	0.657708	3	0.111745	0.655462	4	0.140113	0.951127	4	0.0858831	1.0416	4	0.136214
25468	EB112616	7.22475	2	1.55096	9.76234	4	0.474825	7.91689	4	0.592482	7.03058	4	1.06197	9.16538	4	1.44136	5.62925	4	1.03251	7.55386	4	0.229419	5.6891	3	2.21137
25479	CN925301	1.65018	2	0.0499089	1.18198	4	0.221612	1.67062	4	0.238547	1.47896	4	0.120512	0.988888	4	0.259364	1.18758	4	0.153451	1.38218	4	0.0739537	0.923412	4	0.1494
25480	CN925302	0.379406	2	0.0288485	0.303717	4	0.0398099	0.376596	4	0.0576943	0.506533	4	0.0501865	1.31651	4	0.445876	0.503913	4	0.134047	0.365349	4	0.0163755	0.353754	2	0.0037086
25492	EB112622	18.4518	2	3.14166	10.2091	4	1.15384	13.258	3	3.11358	14.775	4	0.455921	8.3515	4	1.11488	9.80474	4	2.09516	10.7936	4	2.58311	10.1753	4	3.11672
26093	CN925323	0.31789	2	0.0436948	0.484644	4	0.0378181	0.458781	4	0.0335395	0.414085	4	0.0743439	0.426083	4	0.0282345	0.453626	4	0.0546413	0.430236	4	0.0779774	0.397966	4	0.0964538
26104	CN925331	0.958435	2	0.333265	0.448996	4	0.0535065	0.510591	4	0.0390394	0.52574	4	0.0566048	0.551727	4	0.0488019	0.451418	4	0.0458212	0.690029	4	0.0253004	0.820877	4	0.13583
26107	EB112628	0.192205	2	0.0189346	0.198786	3	0.0314283	0.346219	4	0.143269	0.232274	2	0.0499489	0.207004	4	0.0197852	0.150627	1	#DIV/0!	0.214833	3	0.0416938	0.389968	2	0.152071
26108	CN925334	0.377878	1	#DIV/0!	0.410008	4	0.0635844	0.367999	4	0.030843	0.407114	4	0.0451234	0.43436	4	0.0368573	0.462443	4	0.0363812	0.60357	4	0.0204731	0.586418	4	0.159369
26157	CN925368	0.368026	2	0.170076	0.523669	4	0.0540278	0.341687	4	0.0343439	0.340713	4	0.0423962	0.377613	3	0.0674269	0.247347	3	0.0370206	0.364026	4	0.0546595	0.50538	4	0.111474
26158	CN925369	0.912956	1	#DIV/0!	1.3045	4	0.429541	2.30933	4	0.118668	1.54032	3	0.37104	0.873284	4	0.234424	1.13032	4	0.278406	1.26377	4	0.140948	0.735234	4	0.126562
26160	CN925371	0.19814	2	0.00611924	0.177936	2	0.00289918	0.15044	2	0.0257269	0.166664	1	#DIV/0!	0.162374	2	0.0140153	#DIV/0!	0	#DIV/0!	0.222988	3	0.00553995	0.347223	2	0.148264
26193	CN925394	40.4069	2	0.584811	36.2906	4	1.51799	37.6912	4	1.3273	38.9271	3	0.57877	42.0164	4	2.41852	36.9633	4	0.88365	37.4901	4	3.58762	35.1091	4	0.912592
26216	CN925409	1.04457	2	0.135649	1.12573	4	0.21677	1.2138	4	0.109525	1.03893	4	0.139693	1.0183	3	0.0706939	1.51674	4	0.112076	1.80363	4	0.280472	1.05332	4	0.160095
26221	CN925412	0.295531	2	0.0203173	0.222582	3	0.00888692	0.2981	4	0.00550575	0.210529	2	0.0279093	0.229501	2	0.0178702	0.195991	1	#DIV/0!	0.312325	2	0.0180236	0.280043	3	0.0518271
26247	CN925427	0.652503	2	0.0285004	0.684554	4	0.0853537	0.676711	4	0.0509833	1.08237	4	0.119929	1.25213	4	0.167377	1.09626	3	0.281424	1.63952	4	0.0585812	1.0543	3	0.254367
26261	CN925436	2.27114	2	0.318469	2.40952	4	0.260193	2.87764	4	0.269932	2.36362	4	0.261031	1.95837	4	0.556424	1.73248	3	0.261473	2.85279	4	0.285151	2.28226	4	0.516699
26266	CN848676	0.491974	2	0.0287683	0.394474	4	0.0747038	0.457532	4	0.0374899	0.392766	4	0.0444156	0.393948	4	0.0370266	0.439072	4	0.0600325	0.456502	4	0.0488709	0.44499	4	0.0285176
26269	CN848677	0.254864	2	0.0285154	0.19088	3	0.00667469	0.19325	2	0.017687	0.263317	2	0.0638005	0.221957	3	0.0233488	0.180518	2	0.0487001	0.23295	2	0.0567792	0.152263	2	0.0240419
26274	CN848681	0.273815	2	0.0183202	0.3626	4	0.0424332	0.335636	4	0.0420383	0.350025	4	0.0229914	0.350257	4	0.015048	0.311801	4	0.0456469	0.318211	4	0.046033	0.32647	4	0.0313784
26295	EB112897	0.353147	1	#DIV/0!	0.509245	4	0.0648438	0.46794	4	0.0323557	0.501066	2	0.0777657	0.645918	4	0.0100454	0.588088	4	0.0867796	0.492667	4	0.0722571	0.520558	4	0.0646223
26311	CN848708	0.30817	2	0.0794626	0.374348	4	0.042452	0.406811	4	0.0449717	0.437159	4	0.0365333	0.369335	3	0.0536713	0.47865	3	0.0287508	0.319653	4	0.0568046	0.265712	3	0.0429276
26324	EB112915	0.819079	2	0.00363063	1.06966	4	0.0988584	1.15196	4	0.131202	0.923924	4	0.129215	0.986199	3	0.0500754	0.984848	4	0.102028	0.751943	4	0.0674905	0.835247	3	0.0603445
26327	CN848718	0.30088	2	0.107241	0.324042	3	0.0393364	0.332846	4	0.0183531	0.576365	2	0.224163	0.314771	1	#DIV/0!	0.241145	2	0.0375509	0.337845	4	0.0215411	0.240562	1	#DIV/0!
26328	CN848719	0.430798	2	0.21633	0.219334	4	0.0154331	0.210324	3	0.0268019	0.215053	3	0.0383429	0.179161	3	0.0248929	0.310471	1	#DIV/0!	0.212621	3	0.0455164	0.238006	3	0.0531672
26330	CN848721	0.311167	2	0.0275479	0.298669	4	0.0379033	0.311825	4	0.0202343	0.254849	4	0.0273279	0.279487	3	0.0162206	0.36651	3	0.0800274	0.378558	4	0.06511	0.305809	4	0.0364711
26339	CN848725	1.25081	2	0.0956229	1.37477	3	0.330702	1.20918	4	0.114955	0.892002	2	0.051198	1.20534	4	0.266869	2.17207	4	0.289973	2.60342	3	0.585955	1.53659	3	0.626465
26342	CN848728	0.474316	2	0.0549306	0.527777	4	0.0923147	0.580139	3	0.113557	0.483755	4	0.0512262	0.555506	3	0.0757738	0.706823	4	0.111028	0.861989	4	0.0962315	0.8456	3	0.0196212
26346	CN848731	1.42589	2	0.595576	1.34984	4	0.207295	0.900821	4	0.108971	1.13054	4	0.303913	1.1154	4	0.264393	0.898687	4	0.109466	0.641483	4	0.0513761	0.420586	4	0.0603908
26353	CN848738	0.330062	1	#DIV/0!	0.42229	4	0.0561699	0.427582	4	0.0729929	0.59614	4	0.174636	0.432289	4	0.0501424	0.571491	4	0.0958657	0.540105	3	0.0753569	0.62976	3	0.228586
26360	CN848744	3.21787	2	0.928113	3.68144	4	0.370815	3.4378	4	0.562767	2.88299	4	0.291045	1.76834	3	0.082038	2.2274	4	0.062082	2.59704	4	0.0992873	3.35874	4	0.778147
26364	CN848745	0.284447	2	0.046748	0.344326	3	0.0190368	0.317217	4	0.0138484	0.421402	3	0.0388784	0.377267	4	0.0481023	0.347553	3	0.0393622	0.387531	4	0.0557808	0.357289	4	0.0361219
26368	CN848748	0.28164	2	0.0313228	0.173532	2	0.019252	0.272406	4	0.0201025	0.293956	3	0.0578273	0.257042	1	#DIV/0!	0.244062	2	0.0210563	0.259413	3	0.00616532	0.339495	3	0.0476313
26397	CN848769	0.589078	2	0.0600423	0.836542	4	0.182277	0.577176	4	0.0859091	0.73669	4	0.144346	0.83602	3	0.240723	1.0694	4	0.0801943	0.683303	3	0.107118	0.867373	2	0.375734
26398	CN848770	2.3686	2	1.05785	3.97838	4	0.797769	3.50641	4	0.921409	4.03632	4	0.742358	2.10602	4	0.483653	1.28067	4	0.241011	3.14224	4	0.351188	2.70428	4	0.616903
26419	CN854595	0.223668	1	#DIV/0!	0.201874	2	0.0013343	0.154003	1	#DIV/0!	0.19905	3	0.0330638	0.154485	1	#DIV/0!	0.200915	2	0.0012058	0.171194	2	0.0480308	0.0963865	1	#DIV/0!
26438	EB113152	0.812533	2	0.0576469	0.635231	4	0.103799	0.514202	4	0.0802895	0.576605	4	0.110982	0.663235	4	0.0989639	0.593851	4	0.0713889	0.557678	3	0.103524	0.535262	4	0.0953428
26464	CN854627	5.89083	1	#DIV/0!	3.58598	2	0.929432	2.82657	3	0.137871	4.61732	2	0.234637	2.17776	3	0.357462	2.28273	3	0.457312	2.35979	2	0.247198	1.93993	4	0.225361
26494	CN937465	6.87874	2	0.0145148	7.10085	4	0.792616	5.90387	4	0.745926	6.20255	4	0.583139	7.11716	4	0.52922	5.26703	4	0.980395	6.7932	3	2.57297	4.02402	4	1.27891
26521	CN937480	9.30066	2	6.11495	13.495	4	3.09082	17.583	4	3.42837	14.4384	4	1.16969	17.7546	4	1.31743	14.8526	4	2.00232	11.1194	4	0.371806	7.42766	4	1.67879
26532	CN937490	0.270394	2	0.0598535	0.332027	4	0.0607248	0.226183	4	0.0176819	0.223343	2	0.0570184	0.242516	4	0.0401648	0.23902	2	0.0150295	0.209739	4	0.0120585	0.209788	3	0.0129414
26535	EB107511	#DIV/0!	0	#DIV/0!	0.330868	4	0.0499804	0.220103	4	0.0140116	0.295249	3	0.0145549	0.311435	3	0.0749623	0.212634	4	0.0160259	0.274841	3	0.0432084	0.25639	4	0.0157959
26537	CN937494	1.80604	2	0.254654	1.62236	4	0.209082	1.9567	3	0.344289	2.06124	4	0.370986	2.37268	4	0.288312	2.79863	4	0.576805	2.0058	4	0.414937	2.46882	4	0.352618
26538	EB107512	0.905062	2	0.0657966	0.92117	4	0.117335	0.715408	3	0.104619	0.768117	4	0.137428	1.24184	4	0.148174	1.05478	4	0.154612	1.47986	4	0.22886	0.870347	3	0.377752
26559	CN937510	0.323224	2	0.102621	0.415564	4	0.0529209	0.385361	4	0.0171128	0.400923	4	0.0326334	0.3941	4	0.0446617	0.432211	3	0.046749	0.501682	4	0.0671489	0.586218	4	0.113241
26566	CN937513	0.181568	2	0.0392879	0.214906	3	0.0047596	0.199206	3	0.0130723	0.197959	3	0.0478541	0.192032	1	#DIV/0!	0.172506	1	#DIV/0!	0.211112	2	0.00209168	0.262416	3	0.103731
26582	CN920551	0.490633	2	0.230725	0.304975	3	0.0503462	0.401562	4	0.0327661	0.538699	3	0.0590405	0.454187	3	0.0186123	0.387932	4	0.0671339	0.369857	3	0.0564695	0.533707	3	0.100926
26591	CN920558	26.5207	2	0.729656	31.0268	4	3.06196	24.1264	3	2.75983	26.01	4	4.80575	16.1787	4	1.59987	26.893	4	9.51443	22.0943	3	4.08172	16.8745	3	3.06895
26592	CN920559	1.26377	2	0.0730155	0.94498	4	0.0756253	1.20994	4	0.0820535	1.06627	3	0.0703113	0.70827	3	0.172995	0.823147	4	0.128603	1.32348	4	0.174593	0.729369	4	0.142152
26600	CN920564	0.272007	2	0.00791518	0.438642	3	0.0935567	0.343759	4	0.031631	0.456191	4	0.0718118	0.725534	3	0.213342	0.712198	3	0.245377	0.586794	4	0.0877204	1.1855	3	0.333163
26602	EB112391	0.851992	2	0.0893579	1.24899	4	0.133545	1.79117	4	0.239864	2.21543	4	0.109085	0.560439	4	0.103415	0.689852	4	0.137993	0.763881	4	0.192927	0.50757	4	0.1008
26617	CN920575	25.9454	1	#DIV/0!	39.9025	4	8.81179	31.2371	4	7.64816	43.5727	4	12.6382	25.5116	3	3.05675	23.7442	3	5.59465	39.2863	4	7.76473	17.459	4	2.67979
26621	CN920578	2.99849	2	0.109256	3.18446	4	0.248165	2.31588	4	0.191033	2.90554	4	0.235073	2.38513	3	0.75753	3.12101	4	0.457377	2.49032	4	0.374334	2.4562	4	0.130652
26629	CN920585	0.982017	2	0.0197857	0.74006	4	0.0484394	0.743349	3	0.121824	0.926317	4	0.0449012	1.10785	4	0.128196	1.2098	4	0.166094	0.933673	4	0.0932579	0.609886	4	0.119299
26636	EB112401	1.30177	2	0.253673	1.49553	4	0.134603	1.88766	4	0.13717	2.52529	4	0.255284	1.51826	4	0.160012	1.7326	4	0.466374	1.48984	4	0.111776	1.11819	4	0.245835
26640	EB112403	3.76798	2	1.77527	2.59008	4	0.669794	3.4047	4	0.542907	4.15586	3	1.28444	3.22384	4	0.725796	3.59148	3	1.74328	4.09146	4	1.77709	1.41399	3	0.754644
26644	EB112405	1.00719	2	0.382837	0.641945	4	0.148903	0.4445	4	0.0887531	0.691324	3	0.172668	0.765144	3	0.0703672	0.644714	4	0.0350962	0.585146	3	0.0860776	0.70676	3	0.149535
26647	CN920596	1.11157	2	0.287077	2.14543	4	0.523878	1.51921	4	0.287514	3.00298	4	0.434593	2.28679	4	0.301894	3.02647	4	0.760841	0.668257	3	0.0468927	1.88066	4	0.505709
26650	CN920598	0.345579	2	0.0478897	0.315905	4	0.0469603	0.230599	2	0.0156532	0.320227	3	0.0522597	0.423173	4	0.0791989	0.247471	2	0.0461267	0.409555	4	0.0671454	0.483937	3	0.0648594
26651	CN920599	3.22218	2	0.726159	3.07496	4	0.454883	2.77017	4	0.307867	3.10808	4	0.188665	2.55518	4	0.30417	3.78169	4	0.98952	2.30279	3	0.443993	2.00363	4	0.448173
26655	CN920602	#DIV/0!	0	#DIV/0!	#DIV/0!	0	#DIV/0!	#DIV/0!	0	#DIV/0!	#DIV/0!	0	#DIV/0!	#DIV/0!	0	#DIV/0!	#DIV/0!	0	#DIV/0!	#DIV/0!	0	#DIV/0!	#DIV/0!	0	#DIV/0!
26662	CN920606	0.594307	2	0.0563568	0.552378	3	0.0761461	0.384876	3	0.0451611	0.392801	2	0.0673972	0.505188	3	0.0162652	0.461854	4	0.0746232	0.381018	4	0.032311	0.383872	3	0.0380198
26679	CN920621	0.65158	2	0.14413	0.610125	4	0.0521958	0.834799	4	0.0961304	0.588388	4	0.0657861	0.353296	3	0.0640422	0.306801	2	0.0441757	0.461592	2	0.0200066	0.943435	3	0.283029
26680	EB112413	0.581511	2	0.249278	0.423818	3	0.075553	0.560702	4	0.0687979	0.568145	4	0.0474175	0.531286	4	0.144375	0.879706	4	0.222474	0.710218	3	0.14887	1.27979	4	0.253883
26687	CN920627	#DIV/0!	0	#DIV/0!	0.24708	2	0.0174558	0.215372	2	0.00354575	0.241665	1	#DIV/0!	#DIV/0!	0	#DIV/0!	0.45406	1	#DIV/0!	0.522973	1	#DIV/0!	0.375383	1	#DIV/0!
26694	EB112420	0.259672	2	0.0378264	0.441443	3	0.0468244	0.444605	4	0.02768	0.407929	4	0.0205409	0.488788	2	0.117577	0.454538	2	0.0884018	0.400175	3	0.0478479	1.25078	2	0.0430044
26711	CN920640	0.837073	2	0.194716	0.787481	4	0.146897	0.86105	3	0.0750046	0.971973	3	0.121217	0.904135	4	0.0629227	1.24779	4	0.177056	1.22774	4	0.228023	1.2051	3	0.261613
26715	CN920644	27.5857	2	5.81747	19.5945	4	2.63763	31.487	4	6.39192	27.4965	4	5.90766	20.1482	3	4.34723	21.5934	3	8.60685	26.3248	4	1.99548	13.0606	2	1.28003
26720	CN920648	0.487048	2	0.341676	0.453155	3	0.121096	0.488163	2	0.252768	0.399619	2	0.0601155	0.410911	3	0.109068	0.42429	1	#DIV/0!	0.43988	3	0.165664	1.58698	2	1.23894
26730	CN920655	0.576322	2	0.0145944	0.72634	3	0.0795925	0.788197	4	0.0750131	0.721671	4	0.126079	0.811192	4	0.0392273	0.716091	4	0.0948737	1.28834	4	0.122449	0.869658	4	0.284258
26731	CN920656	0.437356	2	0.119536	0.539139	3	0.0312531	0.4046	3	0.0934296	0.471586	4	0.0712355	0.521264	2	0.166477	0.659418	3	0.16203	0.261841	3	0.0143915	0.358543	1	#DIV/0!
26735	EB112431	0.952859	2	0.0475581	0.629387	3	0.060714	0.71559	4	0.0994331	0.663193	4	0.0618761	0.641191	4	0.0978788	0.970154	3	0.150375	0.905677	3	0.0390926	0.856095	4	0.0880867
26738	CN920661	0.203863	2	0.0106011	0.222897	4	0.0473288	0.303574	4	0.0111544	0.246609	4	0.0273491	0.280646	4	0.022677	0.22614	3	0.042874	0.27411	4	0.0259396	0.284725	3	0.0200851
26739	CN920662	0.64898	2	0.237446	0.711199	4	0.0361759	0.640054	4	0.0932958	0.764328	4	0.0689351	0.745518	4	0.108999	0.646384	3	0.138565	0.767109	4	0.127296	0.668674	3	0.164914
26741	CN920664	0.52938	2	0.0279361	0.385173	4	0.0628837	0.508739	4	0.0809634	0.658948	4	0.201037	0.439752	3	0.0922562	0.551066	4	0.100123	0.67454	4	0.139475	0.612274	4	0.0957246
26742	CN920665	0.740798	2	0.108498	0.636822	4	0.0392373	0.608205	4	0.0315663	0.969415	3	0.139616	1.23035	4	0.172375	1.17291	4	0.088733	0.779049	4	0.139075	1.67405	3	0.266123
26744	CN920667	0.346279	2	0.0407304	0.276121	4	0.0252318	0.292878	4	0.0406876	0.332966	4	0.0265648	0.318173	4	0.0350913	0.382024	3	0.0210808	0.336946	3	0.0151321	0.498556	3	0.14285
26756	CN920675	0.336729	2	0.0208939	0.425658	4	0.0702573	0.365679	3	0.0801915	0.34623	4	0.0572652	0.262882	3	0.0993486	0.228243	4	0.0273507	0.303196	4	0.0524308	0.186949	4	0.0169353
26840	CN932675	0.57096	2	0.298395	0.500625	4	0.134835	0.550291	4	0.0941111	0.423168	4	0.118803	0.67887	4	0.155576	0.503954	4	0.0639934	0.490639	4	0.110957	0.412359	4	0.0538193
26856	CN932688	0.531605	2	0.0916356	0.459415	4	0.0664811	0.408507	4	0.0937101	0.337835	4	0.0379691	0.559637	4	0.114099	0.322213	4	0.0295621	0.524468	3	0.0375543	0.442446	4	0.0805913
26888	CN932715	0.275741	1	#DIV/0!	0.379035	4	0.0421325	0.301559	4	0.0411699	0.257754	2	0.0592858	0.309214	4	0.0310316	0.352851	4	0.0463656	0.348094	3	0.0680615	0.234464	4	0.047389
26895	EB110424	1.44963	2	0.672976	1.56162	4	0.35855	2.06701	4	0.322976	2.11678	4	0.321697	2.41945	4	0.58159	3.23743	3	0.538992	2.84789	3	0.482011	2.38646	4	0.970268
27157	EB113056	9.83169	2	1.75671	5.40942	4	1.09571	6.3476	4	0.45372	9.6311	4	2.3939	9.24779	4	1.65818	6.5046	3	0.514226	7.03947	4	0.948788	5.328	3	1.03569
27161	CN933321	1.58089	2	0.530492	0.846358	4	0.151071	1.06698	4	0.218404	0.835114	4	0.0811729	0.682997	4	0.171276	0.732801	4	0.118797	0.995028	3	0.146341	0.599702	4	0.18697
27168	CN933327	0.259843	2	0.0820534	0.169975	2	0.0384532	0.205156	3	0.0294254	0.238163	3	0.0520205	0.21436	3	0.0264089	0.227322	1	#DIV/0!	0.17642	3	0.0425158	0.261393	2	0.0351853
27180	EB113061	29.7584	2	5.93347	26.0657	4	2.36159	31.9733	4	1.59621	34.7873	4	2.86231	32.0245	4	3.01791	31.3474	4	0.830551	28.9463	3	6.0026	25.5455	3	2.92071
27183	EB113062	0.189726	2	0.00256888	0.257362	4	0.0427886	0.201609	2	0.0435002	0.17986	2	0.0637561	0.165449	2	0.0260357	0.323718	3	0.113743	0.339087	3	0.105397	0.31235	3	0.0898931
27190	CN933342	31.4329	2	7.98423	17.3418	4	1.02471	20.1948	4	2.09535	17.7648	3	3.7545	13.5296	4	2.15176	18.8007	4	2.33164	18.9157	4	1.38369	15.2198	3	7.93767
27199	CN933349	#DIV/0!	0	#DIV/0!	0.390245	2	0.0671308	0.430278	1	#DIV/0!	0.383333	2	0.06085	0.457977	1	#DIV/0!	0.42054	1	#DIV/0!	0.18391	1	#DIV/0!	#DIV/0!	0	#DIV/0!
27200	CN933350	0.335931	1	#DIV/0!	0.437232	4	0.0489953	0.566677	4	0.0574907	0.679543	4	0.0726675	0.733488	3	0.0990426	0.714922	3	0.176077	0.449826	3	0.0624903	0.893756	4	0.3149
27221	CN933367	0.545543	2	0.0844641	0.528486	4	0.0698408	0.489738	4	0.0675197	0.571267	4	0.0920957	0.626322	4	0.113122	0.43141	3	0.0610583	0.522217	3	0.16025	0.658729	4	0.223567
27230	CN933374	0.916157	1	#DIV/0!	0.447642	3	0.0725986	0.360229	3	0.0387746	0.434136	3	0.113043	0.446641	2	0.0402654	0.597798	4	0.10256	0.557034	4	0.11913	0.550769	4	0.0804369
27238	EB113072	1.68286	2	0.812023	0.699289	4	0.153532	0.503089	3	0.0893745	0.652972	3	0.0524424	0.338665	4	0.0478612	0.407904	4	0.0612468	0.581186	4	0.0985069	0.451532	3	0.0727069
27274	CN933403	0.403817	1	#DIV/0!	0.335434	4	0.0735582	0.377918	4	0.0268413	0.356487	3	0.0581877	0.449385	4	0.0528023	0.32962	3	0.0328324	0.437537	4	0.0586134	0.422852	3	0.0254041
27290	EB113085	2.6878	2	0.152661	2.19108	4	0.148128	2.47473	4	0.351301	2.07576	4	0.16465	5.18307	4	1.3022	3.19033	4	0.649451	2.67473	4	0.466395	1.53479	3	0.746968
27292	EB113086	#DIV/0!	0	#DIV/0!	#DIV/0!	0	#DIV/0!	#DIV/0!	0	#DIV/0!	#DIV/0!	0	#DIV/0!	2.64771	1	#DIV/0!	2.55592	1	#DIV/0!	#DIV/0!	0	#DIV/0!	0.407161	2	0.0188965
27294	CN933418	8.89314	2	0.268508	9.17704	4	1.49803	9.68956	4	2.03918	10.283	3	0.234817	6.23453	3	2.22935	8.87229	3	2.58361	10.8627	4	2.57131	5.0504	4	1.91626
27309	CN933433	0.535871	1	#DIV/0!	0.68226	4	0.102281	0.670924	4	0.0816979	0.625638	4	0.149693	0.50933	4	0.0898067	0.493246	4	0.104761	0.516379	4	0.0780941	0.646609	4	0.215521
27314	CN933436	6.98262	2	1.15678	7.15753	4	1.10713	8.80485	4	1.5863	8.52698	4	1.34089	10.8198	4	1.35834	10.1611	3	0.943091	6.69255	4	1.27762	7.42347	3	1.12694
27316	EB113089	0.575512	1	#DIV/0!	0.358868	4	0.0519593	0.435648	4	0.0544762	0.391627	4	0.0331637	0.347681	3	0.0187191	0.884939	2	0.371124	0.680251	4	0.0616807	0.435976	4	0.0306732
27320	CN933440	0.4184	2	0.14467	0.265664	4	0.0691968	0.381151	4	0.0346644	0.325716	3	0.0553507	0.248545	3	0.0592106	0.246606	3	0.01154	0.383453	4	0.0385296	0.252266	3	0.0580976
27324	CN933444	0.139245	2	0.00578901	0.193874	4	0.0254529	0.165793	4	0.00586453	0.207848	3	0.0392431	0.216802	4	0.0597454	0.154271	3	0.0136947	0.223084	4	0.0333807	0.175946	3	0.033466
27346	CN933460	0.303355	2	0.0782753	0.626121	4	0.17085	0.445455	4	0.0707373	0.509249	4	0.0793636	0.40561	4	0.00973334	0.440589	4	0.0545847	0.355926	4	0.0578278	0.360987	3	0.0198667
27350	CN933463	0.265378	2	0.017139	0.354277	4	0.0440895	0.311791	3	0.028428	0.23915	4	0.0112076	0.418695	2	0.0019266	0.344387	4	0.0569872	0.376684	4	0.0419713	0.343807	3	0.0339923
27351	CN933464	1.02047	2	0.0946174	1.25054	4	0.0877108	1.46146	3	0.276604	1.1876	3	0.276763	0.920144	4	0.0993193	0.891026	4	0.105649	1.33085	3	0.0923987	1.11851	4	0.057284
27359	CN933471	0.294524	2	0.0493431	0.278788	4	0.0154388	0.269893	4	0.0146605	0.234435	4	0.0225676	0.265026	4	0.0344907	0.315448	4	0.0270767	0.330048	4	0.0592064	0.293639	4	0.0408185
27366	CN933475	0.431877	1	#DIV/0!	0.792015	4	0.0506189	1.05993	4	0.0924047	0.801986	4	0.123048	0.343335	4	0.0476946	0.322582	4	0.058833	0.425765	4	0.0445939	0.526752	3	0.0692142
27376	EB113100	0.295521	1	#DIV/0!	0.408423	1	#DIV/0!	0.483219	4	0.130099	0.564561	3	0.153947	0.578699	4	0.12965	0.485243	2	0.0700426	0.996755	4	0.49117	1.35868	3	0.45083
27506	CN933589	2.30398	2	0.190448	1.95536	4	0.192114	2.198	4	0.27511	2.07514	4	0.2143	1.4948	4	0.352726	2.30381	3	0.421396	3.06858	4	0.352544	2.38948	4	0.454973
27557	CN920794	1.09958	2	0.0613831	1.33202	3	0.15534	1.08722	4	0.0404869	1.05828	4	0.162163	0.890323	4	0.121038	1.376	4	0.186687	2.58636	4	0.263241	2.21599	4	0.65416
27569	EB112484	#DIV/0!	0	#DIV/0!	0.259258	2	0.0176708	0.281612	2	0.0769351	0.336647	2	0.0848947	0.255686	2	0.0014692	#DIV/0!	0	#DIV/0!	0.135194	1	#DIV/0!	0.348736	1	#DIV/0!
27583	EB112486	0.607471	2	0.016526	1.02191	3	0.0321587	1.11137	4	0.0734666	0.948934	3	0.188605	0.532942	4	0.0798598	0.621962	4	0.0885473	0.542432	4	0.0900888	0.599119	3	0.0614268
27591	CN920821	1.11887	2	0.290898	1.52193	4	0.205583	1.46914	4	0.31485	1.79698	4	0.137065	1.67949	4	0.379427	1.80024	4	0.159231	0.893831	4	0.20059	0.873499	2	0.463661
27601	CN920831	0.390909	2	0.0125872	0.411615	4	0.0333035	0.389055	4	0.0299556	0.371514	2	0.0761695	0.374814	3	0.0402665	0.420842	4	0.0301735	0.478907	4	0.0643161	0.418055	2	0.012468
27617	CN925443	6.67838	2	1.25608	3.0221	4	0.422916	1.74759	4	0.286492	1.15835	4	0.0348493	1.39806	4	0.503225	0.581135	4	0.0640363	0.715845	4	0.0528773	0.812598	4	0.177228
27620	CN925445	25.887	1	#DIV/0!	28.8591	4	1.85908	25.2252	4	4.59337	35.1409	4	7.77449	30.5504	4	2.54585	31.0646	4	1.0673	33.312	4	3.0283	28.3185	4	2.68428
27621	CN925446	0.278016	1	#DIV/0!	0.27386	3	0.00566104	0.303524	4	0.0195077	0.356826	2	0.0468655	0.351138	3	0.0608624	0.293769	3	0.0153715	0.355135	2	0.0146079	0.195316	2	0.042652
27636	CN925455	0.241271	2	0.0718998	0.161566	2	0.0118081	0.195226	2	0.0431681	0.162854	2	0.025112	0.189079	1	#DIV/0!	0.263038	1	#DIV/0!	0.215489	2	0.0333357	0.132035	1	#DIV/0!
27643	CN925460	0.239243	2	0.0338342	0.331144	4	0.0132322	0.334968	4	0.0215198	0.347712	4	0.0518514	0.282034	4	0.0270866	0.400732	4	0.093135	0.217326	4	0.0139376	0.210841	3	0.0389722
27654	CN925465	0.468303	2	0.0607166	0.487271	4	0.0723469	0.517252	4	0.118673	0.333112	3	0.0127949	0.473808	4	0.0519223	0.436621	4	0.090993	0.476349	4	0.046734	0.502097	4	0.0604676
27661	CN925469	1.28203	2	0.337449	2.84176	4	0.179848	2.67828	4	0.242763	3.10626	3	0.19395	3.72104	4	0.36713	3.98517	4	0.568318	2.54762	3	0.1351	2.31252	4	0.184783
27666	CN925473	0.187544	2	0.0404198	0.280968	4	0.0961869	0.246171	4	0.0470092	0.232389	3	0.0206747	0.199213	3	0.0267233	0.218629	3	0.0132682	0.18531	3	0.0116804	0.278073	1	#DIV/0!
27677	EB112701	0.184447	2	0.0104177	0.200197	4	0.00316713	0.159752	2	0.0142117	0.21625	3	0.0313227	0.210522	4	0.0161464	0.232046	4	0.0177191	0.193574	3	0.0361282	0.257355	4	0.0258017
27678	CN925480	1.06509	2	0.396538	1.23959	4	0.238867	1.01791	4	0.0772786	0.965069	4	0.0904163	0.777763	4	0.0827458	0.817655	4	0.110028	0.985023	3	0.0812145	1.00259	4	0.0893392
27691	EB112707	3.02843	2	1.03345	5.67274	4	1.86364	2.94908	3	0.610253	4.00941	3	1.41252	9.70881	3	4.20239	4.02853	2	1.08222	3.02355	2	1.5319	10.1124	2	1.11277
27696	CN925492	4.19749	2	0.599949	4.71715	4	0.348184	3.83068	4	0.553535	3.73579	4	0.815616	5.14502	4	0.549596	4.53504	4	0.729696	3.52784	4	0.31097	10.3441	4	3.88551
27697	CN925493	2.63441	2	0.618443	1.3239	4	0.263392	1.34853	4	0.155955	1.7363	4	0.178789	1.03753	4	0.0877217	1.39765	4	0.19891	1.57981	4	0.177998	1.39482	4	0.234135
27698	CN925494	1.35104	2	0.129737	1.21952	4	0.0437761	1.22263	4	0.13816	1.13162	4	0.207928	1.25802	4	0.0875071	1.66153	4	0.212554	1.56986	4	0.344325	1.27755	3	0.336861
27700	EB112708	#DIV/0!	0	#DIV/0!	0.388442	2	0.0591343	0.275108	2	0.0571131	0.211902	2	0.00334251	0.566257	2	0.0378485	0.725961	2	0.0601172	0.635083	2	0.0775356	0.364628	1	#DIV/0!
27703	CN925498	0.255631	2	0.0734187	0.381862	3	0.088661	0.405703	4	0.0202275	0.310277	3	0.0560171	0.240025	4	0.036571	0.353218	3	0.0561479	0.249205	3	0.0177407	0.248658	3	0.029053
27704	CN925499	#DIV/0!	0	#DIV/0!	0.224648	3	0.0142314	0.239535	2	0.0349741	0.223595	2	0.0299178	#DIV/0!	0	#DIV/0!	0.223199	1	#DIV/0!	0.209288	2	0.0264124	0.13046	1	#DIV/0!
27708	CN925503	0.273559	2	0.00398343	0.371782	3	0.0301882	0.292228	2	0.0146425	#DIV/0!	0	#DIV/0!	0.293054	2	0.00536949	#DIV/0!	0	#DIV/0!	0.325841	1	#DIV/0!	#DIV/0!	0	#DIV/0!
27713	CN925507	0.23723	2	0.0598512	0.209074	4	0.0219634	0.243194	4	0.00761515	0.18267	3	0.030923	0.237836	3	0.0279063	0.278782	4	0.0244383	0.268068	4	0.013594	0.29654	3	0.0460876
27717	CN925510	0.96606	2	0.433444	0.931186	4	0.162809	1.33145	4	0.171421	0.78668	4	0.118774	0.736349	4	0.158055	0.581105	4	0.0870304	0.938931	3	0.177341	0.629279	4	0.138471
27722	CN925515	0.41219	2	0.00372063	0.38662	3	0.0500493	0.419273	4	0.0514064	0.483898	1	#DIV/0!	0.643134	2	0.166803	0.66656	2	0.0030814	0.782443	3	0.0314824	0.699819	3	0.104074
27732	EB112711	0.286769	2	0.0899904	0.417044	4	0.0846897	0.355579	3	0.0683036	0.375604	4	0.0357971	0.513272	3	0.11714	0.485484	3	0.144697	0.369422	4	0.06744	0.481561	3	0.129185
27733	EB112712	0.172446	2	0.000872407	0.288152	3	0.028467	0.246747	4	0.0311911	0.28525	1	#DIV/0!	0.258011	1	#DIV/0!	0.30186	1	#DIV/0!	0.180616	2	0.00293563	0.148497	1	#DIV/0!
27735	EB112714	1.27468	2	0.160621	0.827658	4	0.0594861	0.767445	4	0.0831747	1.03119	4	0.226468	0.557173	4	0.0809522	0.477036	4	0.0645163	0.689307	3	0.0913375	0.797821	3	0.160157
27737	CN925525	0.269529	2	0.0546739	0.356905	4	0.0768431	0.26851	4	0.0394092	0.305553	3	0.0114353	0.40666	4	0.0393881	0.842069	4	0.153526	0.571424	3	0.0512993	0.442731	3	0.0733077
27740	CN925527	0.320992	2	0.0439576	0.468882	3	0.0321493	0.471685	3	0.0580634	0.438843	3	0.100236	0.3835	4	0.0364155	0.299554	4	0.0363831	0.339349	4	0.0512667	0.430057	3	0.205945
27750	EB112721	0.999591	2	0.169513	3.02654	3	0.192307	3.23374	4	0.248536	4.41182	3	1.60756	3.18904	4	0.568984	2.54543	4	0.773027	0.688948	4	0.0629411	0.591886	3	0.0917861
27760	CN925538	19.5489	2	2.92905	21.0607	4	1.62562	15.0922	4	2.42878	14.1841	4	2.25201	19.0371	4	2.99257	24.5461	4	7.49709	11.1714	4	2.59324	3.7007	2	0.640493
27762	CN925539	1.09147	2	0.407856	1.73022	4	0.202426	1.23246	4	0.24517	0.714248	4	0.113334	1.25465	3	0.36652	0.931564	4	0.251952	0.654281	4	0.0921715	0.894243	4	0.303214
27765	CN925541	14.8037	2	1.7704	15.6512	4	2.85969	13.2116	4	0.922982	11.6623	3	0.758168	14.8602	3	2.57855	16.388	4	2.74812	17.0117	4	1.1875	27.2832	4	4.3082
27768	CN925543	0.403279	2	0.0952024	0.499092	4	0.0422711	0.396271	4	0.028458	0.336868	4	0.0234285	0.398954	4	0.0789274	0.399636	3	0.0417072	0.391987	4	0.0436145	0.492604	4	0.0657228
27769	CN925544	5.06626	2	0.288351	3.98181	4	0.30666	4.15174	4	0.317964	3.14893	4	0.417397	4.00879	3	1.3093	3.81607	4	0.536304	3.48252	3	0.178751	4.19233	4	0.63446
27775	CN925549	0.935804	2	0.115864	0.686805	4	0.0712777	0.959212	3	0.114237	1.05044	4	0.18422	0.56406	4	0.0969473	0.583787	4	0.140249	0.463036	4	0.0289594	0.744796	4	0.202035
27776	CN925550	2.38424	2	0.366015	3.95056	4	0.33014	4.1471	4	0.35137	4.04725	4	1.0254	6.45546	2	4.56187	2.68343	2	0.243305	1.49987	4	0.105796	1.52679	3	0.479006
27782	CN925556	0.277426	2	0.0160998	0.442901	4	0.0952394	0.370897	4	0.068811	0.360231	4	0.0453101	0.334507	4	0.0427839	0.40233	3	0.0300304	0.318695	3	0.00228485	0.36968	3	0.0588591
27788	CN925561	1.34145	2	0.190413	1.85034	4	0.318763	1.66225	4	0.213785	1.729	4	0.241284	1.56628	4	0.247014	1.55279	3	0.511461	1.49461	3	0.253501	2.58982	4	0.942732
27791	EB112732	0.311032	1	#DIV/0!	0.483729	3	0.0433998	0.338728	4	0.0116766	0.439367	3	0.0387574	0.815144	4	0.0569478	0.438006	2	0.100117	0.409197	1	#DIV/0!	0.376891	3	0.0745557
27793	CN925563	0.311839	2	0.0716484	0.601538	3	0.0340769	0.546114	4	0.0565647	0.649878	4	0.0642524	0.310804	3	0.045006	0.348367	4	0.0298548	0.265321	4	0.0375531	0.343526	3	0.0128821
27804	EB112737	#DIV/0!	0	#DIV/0!	0.404875	2	0.0707775	0.453451	2	0.117446	0.478335	2	0.0629363	0.387133	2	0.0146674	0.597411	2	0.0994245	0.324858	2	0.0450821	0.246661	2	0.0502438
27810	CN925575	0.307955	2	0.0204825	0.310976	3	0.0293183	0.25814	4	0.0110751	0.32775	3	0.00446928	0.337819	3	0.0174118	0.32996	4	0.0306095	0.412091	2	0.0355808	0.287132	1	#DIV/0!
27816	CN925580	0.591313	2	0.0301225	0.960853	4	0.107373	0.638037	4	0.010792	0.58764	2	0.130345	0.540193	4	0.0364447	0.516485	3	0.106491	0.656589	2	0.0221491	0.647418	3	0.0807327
27822	CN925584	0.299331	1	#DIV/0!	0.30783	4	0.0294129	0.288192	4	0.0261749	0.29584	4	0.055003	0.312638	4	0.0510373	0.29233	3	0.0172197	0.310107	4	0.0180126	0.289048	3	0.00625561
27826	CN925586	16.976	2	0.970311	22.5541	4	2.78555	21.0289	4	1.4608	18.8639	4	1.83828	12.8247	3	2.73215	15.8054	4	4.35784	21.8155	4	3.00901	13.9454	2	6.43621
27845	CN925600	0.794867	2	0.216694	0.460382	4	0.0398344	0.478198	4	0.0419637	0.620389	4	0.051369	0.480536	4	0.0148292	0.998108	3	0.0686875	0.697954	4	0.101098	0.940725	4	0.119385
27863	CN925610	0.230761	1	#DIV/0!	0.281479	3	0.0317084	0.301914	4	0.0206504	0.311115	4	0.0160305	0.34439	4	0.0885437	0.214861	4	0.0157118	0.248401	4	0.0277657	0.291224	4	0.0419956
27887	CN925626	0.399566	2	0.0416105	0.347035	4	0.0344912	0.373199	4	0.0443269	0.355251	4	0.00868553	0.812576	4	0.258392	0.357153	3	0.0571746	0.4064	3	0.0354966	0.528978	4	0.173323
27889	EB112766	0.466491	2	0.0385832	0.276663	4	0.0386329	0.427305	2	0.00996056	0.394241	4	0.0314648	0.403518	4	0.0883132	0.493318	4	0.0671003	1.79026	2	0.657565	0.950312	3	0.580817
27895	CN925630	0.522352	2	0.0673929	0.585435	4	0.0812515	0.708004	4	0.143046	0.477167	4	0.0327945	0.58527	3	0.0584385	0.607929	4	0.123266	0.4773	4	0.0846592	0.582716	4	0.0673203
27921	CN925650	0.366262	2	0.0592023	0.221144	3	0.0408268	0.344256	4	0.0239623	0.347275	4	0.0281037	0.463961	4	0.0898559	0.462099	3	0.116387	0.421026	4	0.0577864	0.329123	2	0.02724
27929	CN925658	1.33711	2	0.242224	1.07013	3	0.225799	0.76112	4	0.0628663	0.987457	2	0.190627	0.80761	4	0.152996	0.501883	3	0.0271873	1.10557	2	0.0275638	0.483297	2	0.0537243
27932	CN925660	5.99474	2	0.733081	5.1627	4	1.24334	4.58493	4	0.693793	4.21418	4	0.427739	5.19476	4	0.536476	4.23661	3	0.566479	4.54314	4	0.962311	3.34125	4	0.263338
27934	EB112776	1.9854	2	0.403581	1.03218	4	0.117801	1.20829	4	0.134702	2.10996	3	0.180303	2.14579	3	0.400926	1.72969	3	0.409079	1.86269	3	0.45084	2.33184	3	0.489651
27937	CN925664	64.978	2	24.6456	38.3058	4	0.666936	38.274	4	1.34782	39.5291	3	0.58772	38.14	3	0.651889	37.5349	4	0.897314	34.8948	4	1.29714	36.4594	4	1.41079
27946	CN925671	37.2088	2	3.35602	33.283	4	2.52886	37.3913	4	2.0791	38.3802	4	5.80157	27.3001	4	4.16478	30.8714	4	4.73847	39.317	4	5.17506	26.7561	4	1.92367
27947	CN925672	0.271857	2	0.0177288	0.3916	3	0.0656677	0.314218	3	0.0234348	0.517739	3	0.125079	0.356332	4	0.0346128	0.513014	4	0.0699831	0.39922	4	0.0407289	0.499314	3	0.0320847
27949	CN925674	0.968442	2	0.278245	0.670919	4	0.0826158	0.665166	4	0.0360087	0.730312	3	0.0418617	0.727795	4	0.0476373	0.483655	3	0.0654323	0.747732	2	0.0365084	1.14686	4	0.266194
27963	CN925682	9.77251	2	4.40269	7.15075	4	1.48259	6.54765	4	0.404232	7.19303	4	1.33174	7.95136	3	1.35938	8.9471	4	0.95109	8.62113	4	1.71852	5.56909	4	2.11156
27964	CN925683	0.283467	2	0.0328814	0.433618	4	0.0721922	0.325107	4	0.0099032	0.346795	3	0.0682069	0.392373	4	0.0757512	0.259659	4	0.0537812	0.294253	4	0.0360352	0.390181	4	0.0577303
27967	EB112786	0.344951	2	0.0926997	0.35474	3	0.0610078	0.397776	4	0.0611214	0.368723	4	0.0541672	0.363421	4	0.0493515	0.263325	4	0.035802	0.413843	4	0.0628852	0.270156	3	0.0207397
28042	CN925690	39.8759	1	#DIV/0!	37.7724	4	0.65765	37.7411	4	1.32906	41.3797	3	1.92322	39.4546	3	1.98084	37.7342	3	0.505594	38.9782	4	3.10263	35.7659	4	1.28832
28057	CN925701	10.967	2	2.90434	9.05314	4	1.34997	9.75694	4	0.271947	11.7046	4	2.5705	9.14806	4	0.858802	11.3245	4	1.57594	8.91014	4	0.421264	10.0309	4	0.601155
28061	CN925704	3.54534	1	#DIV/0!	2.97737	4	0.565465	5.25099	4	0.515832	5.55903	4	0.954469	4.58273	4	0.514802	4.39871	3	0.601753	5.96471	4	0.435167	3.94767	4	0.533377
28071	CN925711	0.996847	2	0.204737	0.96932	4	0.107957	1.09394	4	0.0534273	0.966158	4	0.0615859	6.40454	4	3.14673	1.56438	4	0.167658	1.95638	4	0.219463	1.30529	4	0.367964
28072	CN925712	0.568239	2	0.0620387	0.627517	4	0.0642075	0.714191	4	0.0536133	0.700704	4	0.113016	0.475985	4	0.0388989	0.727915	4	0.120911	0.715855	4	0.0868321	0.461849	4	0.0233705
28078	EB112797	0.176395	2	0.0191316	0.232555	3	0.0676541	0.204177	4	0.0198203	0.238865	2	0.000740959	0.223835	2	0.0445519	0.211359	1	#DIV/0!	0.219061	2	0.00664246	0.16992	2	0.03101
28089	CN925725	2.3856	2	0.220809	2.63679	4	0.477051	2.09815	4	0.143736	2.16484	4	0.341284	2.43107	4	0.34276	3.64607	4	0.706256	2.4977	4	0.520903	3.6352	4	0.224051
28091	CN925726	0.187173	1	#DIV/0!	0.149606	3	0.0220336	0.195073	4	0.00487118	0.213912	2	0.0912924	0.237621	3	0.0157466	0.244952	3	0.027028	0.206916	4	0.0293996	0.328709	2	0.0810983
28099	CN925731	2.81715	1	#DIV/0!	2.73525	4	0.440073	4.13153	3	1.11126	3.42951	4	1.17939	2.30528	2	0.509164	6.14895	2	2.97792	3.57623	4	0.948789	2.66131	4	0.49873
28110	CN925741	0.203979	2	0.0146298	0.463178	4	0.0818601	0.546069	4	0.0517518	0.506439	4	0.0248293	0.327972	4	0.0184229	0.309236	4	0.0342796	0.375121	4	0.0343283	0.359193	4	0.048525
28119	CN925748	0.676383	2	0.0218878	0.956135	4	0.264421	1.07724	4	0.0352687	0.984196	3	0.174057	0.534822	3	0.044522	0.603733	3	0.0786607	0.627368	3	0.0352536	0.604792	4	0.0484554
28166	CN925777	4.22518	2	1.71461	5.32657	4	1.11199	5.29417	4	0.45168	5.69147	4	0.938784	5.22931	4	1.03794	6.21088	4	0.461394	5.95699	4	0.333371	3.79299	4	1.13882
28175	CN925782	0.693193	2	0.153382	0.681187	4	0.0553577	0.790841	3	0.0658006	0.557698	4	0.101518	0.768892	4	0.12313	1.23494	3	0.397834	0.704001	4	0.0665957	0.437004	4	0.0408538
28177	CN925783	1.73185	2	0.224484	1.73498	4	0.20006	1.45785	4	0.082051	1.60311	4	0.15565	1.03862	3	0.225613	1.50704	4	0.191993	1.7361	4	0.201922	1.62948	4	0.41555
28199	EB112838	0.230027	2	0.0140294	0.262251	3	0.0510172	0.294217	4	0.0222695	0.294515	3	0.0416843	0.269114	4	0.0407862	0.287598	3	0.0247598	0.204609	3	0.00746705	0.214581	2	0.0125472
28403	CN854678	0.218786	2	0.00223663	0.168608	4	0.0267392	0.203702	3	0.0244591	0.243308	2	0.0478155	0.190612	4	0.0129982	0.209898	3	0.0260329	0.25529	3	0.0522748	0.174474	3	0.0162541
28555	CN854795	0.753027	2	0.0725529	0.89719	4	0.140692	1.14869	4	0.0728652	1.23016	4	0.161745	0.892589	4	0.148188	0.856195	4	0.241754	1.10564	4	0.0837814	1.05251	4	0.223815
28559	EB113203	0.807862	2	0.183636	0.747142	3	0.107228	0.683324	3	0.12065	0.647865	3	0.0527106	0.470216	3	0.0806635	0.720184	2	0.282784	0.397988	4	0.0614733	0.362697	3	0.0500176
28638	EB113223	0.640064	1	#DIV/0!	0.304335	4	0.0243509	0.258054	4	0.00726358	0.257201	3	0.011822	0.293579	3	0.0663455	0.361967	4	0.0514182	0.340603	4	0.027147	0.442839	4	0.0559007
28664	CN854873	0.358839	2	0.0754526	0.393542	4	0.0142997	0.392093	4	0.0342811	0.424949	4	0.0165803	0.287873	4	0.0371721	0.424505	3	0.094213	0.316104	3	0.0188487	0.378509	3	0.0786953
28723	CN926949	2.943	2	0.442097	1.91878	4	0.126332	2.16641	4	0.364677	2.08571	4	0.208262	1.60418	4	0.194061	2.15074	4	0.179845	1.32073	4	0.112818	1.67607	2	0.205654
28726	CN926951	0.416971	2	0.111977	0.580313	4	0.0810741	0.552161	3	0.0358864	0.527768	3	0.1004	0.789347	4	0.0322401	1.3259	4	0.406421	2.04887	4	0.430924	3.27656	3	0.440349
28733	CN926955	0.752241	2	0.514588	1.72624	4	0.0903511	1.26721	3	0.112901	1.29436	4	0.141406	1.16955	4	0.252097	1.76265	3	0.410798	0.973927	4	0.175747	1.43528	3	0.431832
28734	CN926956	13.6714	2	4.52545	15.3949	4	1.50308	15.8381	4	1.40497	20.781	4	3.63084	20.8177	3	0.520625	17.7837	4	1.21211	15.237	4	1.58694	13.5807	4	2.53533
28748	CN926967	1.29219	2	0.0128282	1.19598	4	0.393005	1.04118	4	0.0767865	0.948129	4	0.187741	1.02528	4	0.036716	1.06449	3	0.0354272	1.31712	3	0.185731	0.886313	3	0.111166
28764	CN926979	0.399293	1	#DIV/0!	0.285077	4	0.00942795	0.338034	4	0.028382	0.422673	4	0.0996775	0.344155	4	0.0645724	0.306433	4	0.0193129	0.322798	4	0.0598512	0.274515	2	0.0282135
28767	CN926981	0.574645	2	0.0869113	0.986759	4	0.0183943	0.9595	4	0.112165	1.18191	4	0.133898	1.6903	3	0.356838	1.7396	4	0.273764	0.625446	4	0.104903	0.577238	4	0.0543209
28774	CN926985	0.750752	2	0.143817	0.638239	4	0.122274	0.681798	4	0.0866124	0.481597	4	0.0341007	0.453142	4	0.061278	0.353108	4	0.09315	0.369598	3	0.0976516	0.567281	2	0.250714
28784	CN926992	0.230082	2	0.0114779	0.249239	3	0.0268045	0.219481	4	0.0130492	0.209004	3	0.041681	0.173749	3	0.0258999	0.237896	3	0.013004	0.203534	3	0.0665619	0.200021	3	0.0505948
28797	CN927001	0.19326	2	0.0240525	0.167677	4	0.0115154	0.180175	4	0.0142989	0.168292	3	0.0159062	0.336514	4	0.079574	0.202492	4	0.0204898	0.213035	4	0.0336317	0.247745	4	0.0360714
28802	CN927005	0.484692	2	0.0738051	0.444973	4	0.0402914	0.406712	4	0.0530317	0.455933	3	0.111901	0.441854	4	0.0433283	0.494671	4	0.00997832	0.474499	3	0.0894333	0.411322	4	0.0450869
28844	CN927034	0.20179	2	0.00991566	0.185449	3	0.019229	0.189097	3	0.00672464	0.204864	3	0.0102817	0.158031	3	0.0200363	0.217835	3	0.0550371	0.178573	3	0.0176354	0.207739	2	0.0212194
28849	CN927038	0.385866	2	0.0779132	0.510547	3	0.028415	0.464011	4	0.0309078	0.49763	3	0.019958	0.502433	4	0.0304408	0.637718	3	0.0698529	0.808234	4	0.0473196	0.921848	2	0.0175676
28861	CN927046	0.711	2	0.11925	0.358717	4	0.0582782	0.435264	4	0.0290913	0.404776	4	0.0540908	0.497277	4	0.0470481	0.470759	4	0.0758193	0.586736	4	0.0518273	0.530866	4	0.0742183
28863	CN927048	0.247669	2	0.0200611	0.209909	4	0.0152789	0.206631	4	0.0138511	0.197739	1	#DIV/0!	0.211055	4	0.0200348	0.17865	3	0.0180883	0.261181	4	0.0676726	0.285632	3	0.0117887
28909	CN927078	0.699515	2	0.0760207	0.508059	4	0.0492273	0.401333	4	0.0307405	0.45743	4	0.0427043	0.574849	4	0.0328587	0.64808	4	0.0831657	0.743459	4	0.0550835	0.63953	4	0.023376
28927	EB111150	#DIV/0!	0	#DIV/0!	3.03091	3	0.77736	0.891753	2	0.0835287	0.872586	2	0.271982	0.687939	2	0.299393	0.396339	1	#DIV/0!	0.692517	2	0.00689185	0.286526	2	0.0439513
28934	CN927097	1.70832	2	0.0676123	1.62002	4	0.121585	1.56205	4	0.0953527	1.4144	4	0.0947831	2.16333	4	0.246647	2.1319	4	0.221106	1.79687	3	0.230727	1.72313	3	0.144606
28951	CN927109	0.303326	1	#DIV/0!	0.361919	3	0.044468	0.582493	3	0.0637131	0.856658	3	0.118254	0.665848	4	0.186441	0.884337	4	0.164088	0.629521	4	0.0621215	0.72584	4	0.103435
28954	CN927112	0.481472	2	0.061273	0.386729	4	0.0221974	0.375953	4	0.0210293	0.51715	4	0.0366711	0.487003	4	0.0447834	0.592901	4	0.0856373	0.737888	4	0.0807211	0.702911	4	0.275371
28969	EB111164	0.312284	2	0.0240996	0.302038	3	0.015021	0.307098	4	0.0284025	0.243913	4	0.0361127	0.356684	1	#DIV/0!	0.278913	1	#DIV/0!	0.321507	4	0.029118	0.367416	2	0.0811437
28975	CN927124	0.568372	2	0.0152753	0.48929	3	0.0569713	0.438651	4	0.0609956	0.48032	4	0.095494	0.570184	3	0.100773	0.684931	3	0.109435	0.475055	3	0.13352	0.457863	4	0.0778815
28976	CN927125	1.35902	2	0.427148	1.2989	4	0.0798236	1.2928	4	0.123451	1.20428	4	0.21435	1.36406	4	0.22853	1.0289	4	0.120009	1.31615	4	0.180689	1.05814	4	0.214269
28993	CN927137	0.264543	1	#DIV/0!	0.235961	4	0.0332671	0.225005	4	0.0141361	0.350972	3	0.125145	0.250201	4	0.0204097	0.246434	4	0.0213417	0.351775	3	0.0349868	0.310824	4	0.0245024
28995	CN927138	7.08857	2	0.126094	7.77811	4	1.00813	6.99467	4	0.705876	7.57172	4	0.960179	7.01901	4	1.89166	9.61514	4	0.929829	8.49411	3	0.759017	7.48087	4	0.740902
28997	CN927140	0.61748	2	0.0247216	0.566233	4	0.0501745	0.839355	4	0.140126	0.790812	4	0.197201	0.900511	4	0.301601	0.500306	2	0.0472733	0.746786	3	0.158923	0.613687	4	0.104471
29000	CN927143	1.01092	2	0.0185845	0.697888	4	0.118399	0.748973	4	0.0325948	0.846859	4	0.0775285	0.544194	3	0.12265	0.459048	4	0.0655451	0.492444	4	0.0181569	0.461009	4	0.0984099
29004	CN927147	1.79912	2	0.21187	1.44945	4	0.0819669	1.62424	4	0.140264	1.65184	4	0.209279	1.76025	4	0.0999039	1.85853	4	0.255886	1.51657	4	0.074967	1.62807	4	0.216171
29008	CN927149	0.347412	2	0.0509323	0.730659	4	0.15872	0.53027	4	0.0314845	0.501201	4	0.0476658	0.434855	4	0.0392098	0.481069	4	0.0636497	0.576175	3	0.0511217	0.734326	4	0.2251
29011	CN927152	0.258804	2	0.00608022	0.281964	4	0.0529634	0.247782	3	0.0393645	0.216925	3	0.037714	0.277713	4	0.0458827	0.429702	4	0.0932913	0.275582	4	0.0472252	0.403587	3	0.0555746
29022	CN927158	0.935833	2	0.205679	0.390528	3	0.0319172	0.348633	4	0.0243422	0.364966	3	0.029343	0.403547	3	0.0445873	0.366296	3	0.0322259	0.370559	3	0.05379	0.400693	3	0.0287503
29027	CN927163	1.19642	1	#DIV/0!	2.41664	4	0.308331	3.26489	4	0.180302	3.39994	4	0.526155	1.25783	3	0.179826	1.1571	3	0.119493	1.18857	3	0.0588985	1.38674	2	0.171462
29028	CN927164	0.264748	1	#DIV/0!	0.301441	3	0.03507	0.318906	3	0.0481896	0.252522	3	0.0144745	0.293349	3	0.0135375	0.433044	2	0.0510254	0.312915	3	0.0195204	0.41676	2	0.0672319
29030	CN927166	0.425696	2	0.00199691	0.858359	4	0.0994411	0.493091	4	0.0532318	0.479042	3	0.119004	0.688064	4	0.20503	0.55753	4	0.0943225	0.314597	2	0.0358706	0.38983	4	0.0437677
29033	EB111180	0.318571	2	0.0155045	0.235669	4	0.0125265	0.202364	4	0.00963233	0.241595	4	0.0138297	0.262146	3	0.022856	0.214024	4	0.0141973	0.219409	3	0.0123781	0.323008	2	0.014669
29034	CN927168	0.497139	2	0.0349232	0.451809	4	0.0351452	0.382783	4	0.0471952	0.4259	4	0.0435689	0.383842	4	0.023248	0.499806	4	0.0214682	0.536104	3	0.0882964	0.752925	4	0.216964
29040	EB111185	4.29169	2	0.0730646	4.36235	4	0.176928	4.00924	2	0.229294	3.55705	4	0.482134	3.97916	4	0.678286	2.87659	4	0.438365	5.33069	3	0.753016	15.7478	4	5.74767
29052	CN927181	0.634168	2	0.283609	0.716271	4	0.0968785	0.760225	3	0.0887718	0.87757	4	0.077262	0.680887	4	0.0689744	1.33792	4	0.140761	0.97427	4	0.058811	0.613511	3	0.319341
29054	CN927183	0.368936	1	#DIV/0!	0.617678	4	0.0440151	0.537812	4	0.0465394	0.531607	4	0.0896606	0.458542	3	0.110392	0.331523	3	0.0123226	0.38784	4	0.0560183	1.06568	4	0.39419
29055	CN927184	0.208834	2	0.0330895	0.294341	4	0.0754468	0.300712	4	0.0218952	0.366449	4	0.0692985	0.194994	3	0.0210194	0.395133	4	0.150265	0.295759	4	0.037541	0.422321	3	0.0933103
29066	CN927194	0.525376	2	0.200484	0.289403	3	0.0355118	0.2933	4	0.0212084	0.401869	4	0.0243483	0.350949	3	0.0137735	0.458836	3	0.0899356	0.490022	4	0.060917	0.37319	2	0.140272
29074	CN927201	0.710674	2	0.177537	1.96667	4	0.264742	1.93464	4	0.172122	2.33744	4	0.369204	3.10923	4	0.63846	2.67646	3	0.391886	1.33077	4	0.161961	3.2361	4	0.91863
29075	CN927202	0.924692	1	#DIV/0!	0.976039	4	0.153699	0.887644	4	0.0587415	0.663967	3	0.0720803	0.937732	4	0.110717	1.2042	4	0.155008	0.692239	4	0.0712989	0.432043	4	0.131634
29088	CN927208	0.308706	2	0.0277705	0.217714	3	0.0166788	0.22051	4	0.0245646	0.217296	3	0.00911502	0.218383	4	0.0134264	0.220836	4	0.036028	0.310043	4	0.059454	0.291022	4	0.0106592
29107	EB111203	0.465897	1	#DIV/0!	0.698978	3	0.0842736	0.607588	3	0.0450786	0.673064	4	0.0398815	0.394729	3	0.0547675	0.422722	4	0.0616267	0.436462	4	0.0582478	0.560593	4	0.100808
29116	CN927226	0.360435	1	#DIV/0!	0.58985	4	0.0487382	0.431779	4	0.0233093	0.534282	3	0.0886803	0.574168	4	0.0891452	0.627251	2	0.00157946	0.54117	3	0.0682339	0.611782	4	0.0762092
29126	CN927234	0.189193	2	0.00856649	0.40697	4	0.107549	0.243398	4	0.0220732	0.203913	4	0.0273844	0.229872	2	0.00160141	0.27729	3	0.0224994	0.258108	4	0.0136377	0.33125	3	0.0469606
29137	CN927242	14.4644	2	2.186	12.3114	4	2.03438	13.7862	4	0.761491	12.0658	4	1.32582	10.4679	3	1.97619	13.0086	4	1.18722	13.0085	4	0.938317	7.86607	3	1.92521
29176	CN927265	0.230839	2	0.00630316	0.1886	3	0.0197396	0.21639	4	0.0173123	0.196183	3	0.0148163	0.233668	4	0.0307119	0.240978	3	0.0111998	0.244401	3	0.0436057	0.207866	3	0.030804
29192	CN927278	0.34402	2	0.0148414	0.444168	3	0.0952981	0.301099	4	0.0094272	0.302274	2	0.0197705	0.393232	4	0.0167437	0.327833	4	0.0519167	0.525528	1	#DIV/0!	0.301189	2	0.0773587
29194	CN927279	0.587962	1	#DIV/0!	1.21399	4	0.0554837	0.953751	4	0.0978481	1.15875	4	0.232029	1.0378	4	0.116716	1.22705	4	0.0810934	1.2629	4	0.0821686	1.25459	4	0.0984492
29216	EB111238	0.702378	2	0.138268	0.727076	4	0.163374	0.710356	4	0.0847188	0.694088	4	0.0606973	0.70221	4	0.0805905	0.557485	4	0.0980295	0.532351	4	0.036449	0.515275	4	0.129642
29459	CN855013	0.145296	1	#DIV/0!	0.269691	4	0.0372853	0.26593	4	0.03554	0.336099	4	0.0540166	0.242896	3	0.0267966	0.193911	4	0.0298361	0.239527	3	0.0155628	0.284758	4	0.0321093
29466	CN855019	3.62597	2	0.157644	3.00339	3	0.277197	2.60386	4	0.239795	2.7969	4	0.439434	2.725	3	0.277544	2.77766	4	0.279082	3.95711	4	1.1041	3.4309	4	0.477077
29476	CN855027	0.506153	2	0.0134456	0.7283	4	0.101615	0.637584	4	0.0454648	0.551696	4	0.121495	0.447025	4	0.0474629	0.525456	3	0.0927408	0.889295	4	0.169966	0.525301	3	0.139007
29505	CN927310	8.09643	2	0.403182	7.52396	4	0.619241	7.68659	4	0.899889	7.54525	4	0.729633	8.5844	4	1.07778	10.4531	4	0.268043	11.2587	4	1.10662	7.95309	4	1.84212
29513	EB111253	1.01774	2	0.0154713	1.70561	4	0.348484	0.961137	3	0.0625423	1.09635	4	0.10048	0.856627	4	0.061452	0.882804	4	0.207109	1.22656	4	0.151897	1.12153	4	0.171302
29516	EB111254	10.3354	2	1.28827	19.6955	4	1.44988	14.4259	4	2.56571	13.3026	3	1.33918	14.009	4	1.80644	9.9524	4	0.869081	10.8306	4	2.28421	5.8409	4	1.07201
29517	CN927318	0.49607	2	0.206335	0.310472	3	0.0947526	0.328912	3	0.0535587	0.378413	3	0.0815637	0.313799	3	0.0446539	0.399851	2	0.0956536	0.338094	2	0.0704309	0.370416	3	0.0437691
29519	CN927319	#DIV/0!	0	#DIV/0!	0.858433	4	0.0805549	0.788461	4	0.0814993	1.0851	3	0.0741405	0.803161	4	0.0759638	1.11487	4	0.0475677	0.592967	4	0.10468	0.585102	3	0.0917805
29525	CN927323	1.87997	2	0.497616	0.520693	4	0.0231237	0.901259	3	0.179441	0.939126	2	0.14541	0.586347	2	0.143628	0.574376	3	0.111531	0.550417	4	0.0216368	0.63487	3	0.071239
29526	CN927324	0.571374	2	0.103805	0.592167	4	0.078537	0.591373	4	0.0451315	0.769581	4	0.0871361	0.752808	4	0.0754522	0.680035	3	0.042813	0.836945	3	0.144867	1.11484	4	0.268096
29527	EB111258	1.28301	1	#DIV/0!	1.96641	4	0.360537	1.35026	4	0.190206	1.21043	3	0.272244	1.24218	4	0.190654	1.25227	2	0.625179	0.94246	2	0.0383193	1.61787	2	0.0362318
29537	CN927332	3.11716	2	1.0412	1.9031	4	0.199173	2.77196	4	0.550523	4.13296	4	0.438661	2.83002	3	0.266304	5.06681	3	0.576866	3.86464	4	0.785036	2.74619	3	0.837977
29541	CN927335	0.578006	2	0.1284	0.422789	4	0.065405	0.436975	4	0.0248112	0.731751	4	0.0622305	0.447511	4	0.0543487	0.630592	4	0.0910316	0.735236	3	0.0952616	0.988592	3	0.334104
29543	CN927337	0.244435	1	#DIV/0!	0.228506	3	0.0354024	0.243107	4	0.0232446	0.2442	3	0.0462796	0.204642	3	0.0250296	0.265899	3	0.0346435	0.273453	3	0.0200841	0.29646	3	0.0565761
29545	CN927339	0.399936	2	0.113246	0.550396	3	0.0397596	0.453407	4	0.0121546	0.346313	4	0.0627573	0.382108	2	0.0328595	0.33029	3	0.0378046	0.390928	4	0.0368402	0.813265	3	0.301122
29546	CN927340	17.7923	1	#DIV/0!	15.2087	4	1.90989	15.7068	3	1.93484	17.7652	4	2.52551	23.0968	4	2.12243	18.4477	4	1.48337	16.7496	3	0.926187	11.2147	4	1.93592
29556	CN927348	18.9827	2	1.54297	15.7167	4	3.27925	17.1413	4	3.15498	19.4773	4	2.00894	12.7658	4	0.568181	16.742	4	3.62064	25.6802	4	4.62405	14.3517	4	3.86408
29557	CN927349	1.13543	2	0.28327	1.07745	4	0.210857	1.23575	4	0.206485	1.05026	4	0.156577	1.1981	4	0.323379	0.66328	4	0.114075	0.769816	4	0.0614465	1.7602	4	0.700601
29564	EB111265	0.478948	1	#DIV/0!	0.279187	3	0.0320479	0.302385	4	0.0559699	0.354284	3	0.054407	0.613659	4	0.133147	0.851898	3	0.422854	0.4183	4	0.0820405	0.425711	3	0.0526245
29586	CN927375	0.362425	2	0.0474456	0.58907	4	0.0893164	0.399874	4	0.0251334	0.307216	2	0.0202705	0.36389	2	0.0383024	0.387484	1	#DIV/0!	0.282503	2	0.0560328	0.407529	3	0.0250041
29598	CN927384	73.104	1	#DIV/0!	39.5406	4	2.38804	35.9004	3	0.620287	38.3142	3	0.50283	40.5151	4	3.31199	39.5151	4	2.44575	34.1537	4	1.50452	42.2908	4	4.19946
29612	CN927397	0.424435	2	0.0294961	0.222278	4	0.0259366	0.253747	4	0.0185152	0.237671	3	0.0224933	0.241944	2	0.0158659	0.251847	2	0.0498589	0.28142	3	0.0472993	0.218585	2	0.00305342
29658	CN927435	0.366318	2	0.0662062	0.333863	4	0.0648011	0.307407	3	0.0382464	0.347732	4	0.0217875	0.255277	3	0.0460657	0.288511	4	0.031694	0.260038	3	0.0298961	0.272764	2	0.00994093
29661	CN927438	0.324417	2	0.0822616	0.379768	4	0.120403	0.391949	4	0.0407054	0.442476	4	0.171017	0.283173	4	0.0409214	0.33548	4	0.0805123	0.373646	4	0.0413405	0.351165	4	0.079617
29697	CN927466	1.27039	1	#DIV/0!	1.22452	4	0.179789	1.50804	4	0.180283	1.33293	4	0.150729	1.11165	2	0.386566	1.16676	3	0.206023	1.17098	4	0.449623	0.92343	3	0.305833
29699	CN927467	3.06365	2	0.637868	2.84894	4	0.725279	2.05834	4	0.219311	1.89356	4	0.170711	1.82269	4	0.588649	3.0232	3	0.547364	2.69094	4	0.684812	2.05759	4	0.751243
29733	CN927493	0.223827	2	0.022423	0.240352	4	0.0303913	0.217585	4	0.0125724	0.243982	4	0.0126794	0.18953	4	0.0266549	0.248187	4	0.0217707	0.221692	4	0.011208	0.209165	4	0.0242344
29742	CN927501	1.46955	2	0.44947	1.34275	4	0.115328	1.67846	4	0.183817	1.98617	4	0.148593	1.48463	2	0.132506	1.39901	4	0.162361	1.50803	4	0.138657	1.3712	4	0.424023
29746	CN927504	0.394722	2	0.051084	0.437232	4	0.0665608	0.337475	4	0.0225273	0.326571	4	0.0431679	0.46023	4	0.0606475	0.384659	3	0.0110021	0.610197	4	0.0514621	1.03084	4	0.202298
29748	CN927506	2.52423	2	0.0452242	2.13257	4	0.202675	2.03556	4	0.285446	1.94079	4	0.405687	2.37553	3	0.0553791	2.63498	3	0.580632	3.05175	4	0.325517	1.58313	3	0.89501
29759	EB111301	0.347263	2	0.10097	0.528298	4	0.0864415	0.386068	4	0.037872	0.378418	4	0.0372234	0.479722	4	0.0560513	0.408607	3	0.0216437	0.371336	4	0.0295867	0.482243	4	0.116828
29768	EB111305	0.391278	2	0.0472897	0.266109	2	0.0754817	0.320365	4	0.0426239	0.26933	4	0.0398435	0.287209	4	0.0346704	0.139902	2	0.00912609	0.18859	3	0.0266083	0.214125	3	0.0301338
29795	EB111314	0.715113	1	#DIV/0!	1.26441	4	0.138343	0.903279	4	0.0679149	0.940675	3	0.173788	0.513749	3	0.0573723	1.02518	2	0.422423	0.834808	3	0.139359	0.572393	2	0.0127198
29798	CN927539	1.52905	2	0.00594884	1.5472	2	0.0701905	1.33935	4	0.287019	1.55152	4	0.200316	1.71085	4	0.577249	1.62029	4	0.372479	2.26769	4	0.368419	1.01548	3	0.539139
29803	CN927544	0.870818	2	0.0905239	0.8647	4	0.0440058	0.760982	4	0.0277226	0.846626	2	0.179211	0.764877	3	0.218252	0.674693	4	0.0935464	0.83298	2	0.19904	0.914137	2	0.0561605
29811	CN927546	1.77534	2	0.308117	1.13804	4	0.154169	1.3292	4	0.0971509	1.62183	4	0.104397	4.12094	3	1.32186	2.81465	4	0.0456808	3.1554	4	0.376877	2.39604	4	0.809431
29827	EB111325	0.543188	2	0.187868	0.854091	3	0.0515219	0.96503	4	0.0700713	0.834342	4	0.0415024	0.799933	3	0.0706934	0.717017	4	0.109179	0.539443	4	0.0572014	0.399838	4	0.0675397
29836	CN927562	0.858585	2	0.255999	1.0494	4	0.0374204	0.666509	4	0.0535761	0.747105	3	0.131301	1.5579	4	0.241178	0.927474	4	0.194636	1.13337	3	0.0858608	0.765025	4	0.0167336
29842	EB111330	1.94116	1	#DIV/0!	5.64557	4	1.63746	4.80999	4	0.751752	4.85522	3	1.05611	2.98475	4	0.785422	3.41648	2	1.4856	4.341	3	0.661581	9.823	2	4.5199
29849	EB111335	0.384181	2	0.0902889	0.362579	4	0.0359521	0.387667	4	0.0263169	0.484754	4	0.0362463	0.370584	4	0.0539605	0.358869	4	0.039511	0.36206	4	0.0264399	0.413516	4	0.0220762
29860	CN927575	0.470498	2	0.0612747	0.277182	3	0.0259223	0.301255	4	0.0242499	0.356083	4	0.0529538	0.398119	4	0.0446368	0.363545	4	0.0229647	0.293171	3	0.070994	0.418789	3	0.0755049
29862	CN927577	0.70815	2	0.0891726	0.896368	4	0.129637	0.801655	3	0.0681102	0.594739	4	0.0275577	0.735901	4	0.0854426	0.65788	4	0.17951	0.803474	4	0.0640222	0.572838	4	0.0688292
29863	CN927578	0.827208	2	0.0327241	0.553637	4	0.0490805	0.673965	4	0.0763586	0.648385	4	0.0423718	0.647603	4	0.0907698	0.470061	3	0.141252	0.570046	4	0.11186	0.511377	4	0.0897362
29864	CN927579	#DIV/0!	0	#DIV/0!	0.267755	2	0.0100652	0.361303	2	0.0230085	0.298308	1	#DIV/0!	0.382343	2	0.00405861	0.245414	1	#DIV/0!	0.243757	2	0.0246578	0.383684	2	0.19991
29865	CN927580	2.03132	2	0.308742	2.40976	4	0.118342	1.45781	4	0.0650119	1.62017	3	0.25932	2.14887	4	0.285471	1.55075	4	0.126902	1.80922	3	0.264969	1.87523	3	0.335206
29874	EB111342	0.241199	2	0.0554312	0.437878	4	0.0811699	0.414084	3	0.0267175	0.357907	4	0.068361	0.271032	4	0.0169066	0.31675	4	0.0506768	0.357798	4	0.060463	0.272763	4	0.0170629
29875	CN927585	0.207655	2	0.0140884	0.280907	4	0.0448038	0.27209	4	0.00580636	0.24157	4	0.0205635	0.293979	3	0.156493	0.277975	4	0.0430292	0.305773	4	0.0558855	0.290981	4	0.0366862
29880	CN927590	0.369828	2	0.103715	0.579651	3	0.173374	0.475046	3	0.0368338	0.4105	4	0.0414665	0.509368	4	0.034137	0.583203	4	0.0431843	0.484555	4	0.0552067	0.67968	3	0.0262218
29904	EB111347	11.7121	2	2.08947	5.76797	4	0.518839	3.80769	4	0.717682	4.44353	4	0.725059	2.86665	4	0.435446	2.50955	4	0.161494	2.90884	3	0.186149	2.07682	4	0.349793
29905	CN927610	0.323811	2	0.0325324	0.374574	4	0.0492894	0.27683	4	0.0253215	0.255357	4	0.0258713	0.209715	3	0.00268136	0.282509	3	0.00908778	0.359042	3	0.12069	0.251982	3	0.0120955
29932	CN927632	0.263649	2	0.0210881	0.247911	4	0.0240022	0.292015	4	0.0163938	0.294153	4	0.0178374	0.402881	4	0.0737495	0.384684	2	0.00254004	0.581841	4	0.0534405	1.17767	4	0.335853
29941	EB111354	0.466333	2	0.0149494	0.458438	3	0.0571396	0.361437	4	0.0529412	0.425226	3	0.0935075	0.373018	4	0.0380489	0.583777	4	0.0875694	0.384242	4	0.0169875	0.386757	4	0.0709507
29961	CN927654	0.44721	1	#DIV/0!	0.469678	3	0.0356047	0.359492	4	0.00656448	0.345558	3	0.00909429	0.418918	3	0.0673756	0.267582	4	0.0200789	0.282677	3	0.0556606	0.553607	4	0.178022
29966	EB111360	0.436245	2	0.139108	0.287509	4	0.0433144	0.325937	3	0.172989	0.300884	3	0.0599162	0.321463	3	0.0446823	0.405574	3	0.194815	0.346113	4	0.0654924	0.302157	2	0.166829
29974	CN927664	1.75457	2	0.164897	1.37412	4	0.238038	1.18728	4	0.188873	1.40713	4	0.277845	1.64901	4	0.244341	1.14452	4	0.081115	1.19146	4	0.122516	1.76272	4	0.123807
29986	CN927673	2.02578	2	0.506648	2.17065	4	0.183978	2.66839	4	0.31894	2.05282	4	0.22184	3.06831	4	0.398524	3.55495	3	0.199894	2.61253	4	0.280704	1.24025	3	0.401926
29990	CN927676	1.65795	2	0.0370306	1.30745	4	0.280315	1.60245	4	0.181148	1.43596	4	0.159255	1.39698	4	0.215533	1.30059	4	0.236027	1.57346	4	0.277136	1.28812	3	0.181223
30003	CN927686	0.532284	2	0.00990739	0.553764	4	0.0298531	0.572881	4	0.0247933	0.445855	3	0.00668936	0.543891	4	0.118819	0.658418	3	0.0582883	1.20767	4	0.0228535	0.590989	4	0.117177
30005	CN927687	1.21344	2	0.085846	2.6732	4	0.444113	1.60001	4	0.202073	1.67025	4	0.385574	1.68734	4	0.428337	1.6124	4	0.314571	1.89394	4	0.380239	1.2205	3	0.283363
30018	CN927697	0.43481	2	0.0215676	0.419857	4	0.0783279	0.560856	4	0.0565365	0.340915	3	0.0513771	0.407439	4	0.05096	0.451556	4	0.0756149	0.435262	3	0.0425335	0.485462	4	0.0953923
30022	EB111375	0.425177	2	0.00499093	0.508299	3	0.10086	0.498384	4	0.0260029	0.548822	4	0.174191	0.523576	4	0.0105354	0.604879	3	0.0585306	0.562436	3	0.0356881	0.288059	1	#DIV/0!
30056	CN927722	1.54859	2	0.381676	1.76715	4	0.23404	1.62437	4	0.162563	1.48123	3	0.0378015	1.71455	4	0.241405	1.65056	4	0.0634072	1.34221	4	0.0587809	1.93364	4	0.342443
30059	EB111388	0.281989	2	0.0510853	0.264577	3	0.0439911	0.253775	4	0.0364357	#DIV/0!	0	#DIV/0!	0.300963	2	0.0120769	0.33726	3	0.0438044	0.512343	2	0.212868	0.882635	4	0.226826
30078	CN927734	0.625406	2	0.000496476	0.767977	4	0.0521153	0.594771	4	0.0327899	0.76404	3	0.0567566	0.549633	3	0.046163	0.579096	3	0.131245	0.535285	4	0.0306901	0.623713	4	0.0629446
30082	CN927737	1.08592	2	0.120981	0.769258	4	0.045021	0.973079	4	0.0686786	0.65223	4	0.116127	0.918496	4	0.201691	1.29402	3	0.0644348	0.911303	4	0.18022	1.12296	4	0.131759
30093	CN927744	0.280662	2	0.0602434	0.33033	4	0.0566686	0.425073	4	0.0340554	0.489268	4	0.0410789	0.341675	3	0.0321152	0.557093	3	0.129369	0.20874	3	0.0450807	0.471908	1	#DIV/0!
30126	CN927765	0.821403	2	0.0837314	0.718528	4	0.069414	0.706391	4	0.0452944	0.741108	4	0.0343535	0.886505	3	0.109576	0.522049	3	0.091256	0.841557	4	0.0618676	1.25225	4	0.293842
30134	CN927772	0.802689	2	0.0288233	0.658036	4	0.0861206	0.725396	4	0.0521353	1.13487	4	0.152459	0.765079	4	0.053178	0.720619	3	0.0383001	0.6224	3	0.164981	1.61023	4	0.22743
30135	EB111414	0.271352	2	0.0124487	0.260943	4	0.0488784	0.238365	4	0.0142067	0.245644	4	0.0186367	0.230103	4	0.00896153	0.167035	4	0.00820234	0.226175	4	0.0244162	0.272544	3	0.0365329
30139	CN927775	0.496444	2	0.0231982	0.750081	4	0.116578	0.594738	4	0.0890634	0.473908	3	0.037342	0.591537	4	0.0980704	0.52148	4	0.0858972	0.479529	2	0.0121461	0.456907	4	0.0233925
30165	EB111425	0.367719	2	0.00345871	0.374996	4	0.0433439	0.448542	3	0.0473557	0.393774	4	0.0544983	0.381412	3	0.0250122	0.437221	4	0.0528411	0.321721	4	0.0344413	0.352753	2	0.0381325
30170	EB111428	1.73803	2	0.341788	2.14887	4	0.269174	1.6666	4	0.238734	1.53942	3	0.208448	1.6528	4	0.254772	1.7806	4	0.754137	1.09263	4	0.123708	2.22212	4	0.624948
30171	CN927794	0.834889	2	0.209178	0.748213	4	0.0557828	0.721801	4	0.0708903	0.716921	4	0.107393	0.587157	4	0.0615506	0.627029	3	0.0202709	0.660946	4	0.189582	0.520749	4	0.0703352
30187	CN927804	0.410606	2	0.179327	0.548439	4	0.180732	0.386088	2	0.115663	0.326727	3	0.0606287	0.816462	3	0.278159	0.390052	3	0.0559252	0.338498	1	#DIV/0!	0.595363	4	0.0933684
30190	CN927807	0.345505	2	0.0578599	0.507713	4	0.117742	0.494218	4	0.139604	0.334257	1	#DIV/0!	0.427935	3	0.0778045	0.364917	3	0.0474959	0.385703	4	0.0185362	0.398957	3	0.0418673
30200	EB111437	0.893632	2	0.0607763	1.32696	4	0.295225	0.916362	3	0.06812	0.826602	4	0.111736	0.738137	4	0.0477346	0.723646	3	0.0516672	0.628698	4	0.0719069	0.894685	4	0.20364
30208	CN927820	0.290662	2	0.017917	0.519487	4	0.0297191	0.58946	4	0.181342	0.507415	4	0.031707	0.564489	4	0.0990043	0.634234	4	0.0698602	0.504371	4	0.0897705	0.764034	4	0.177883
30214	EB110518	1.08213	2	0.62341	1.31976	4	0.139079	1.33512	4	0.167107	1.02277	3	0.228663	1.38605	4	0.230272	0.9555	4	0.0731625	0.853554	3	0.0617166	1.03921	4	0.135117
30228	CN949336	0.521714	2	0.0578984	0.382884	4	0.0157511	0.472693	4	0.0997639	0.421518	3	0.0606028	0.439247	3	0.0431659	0.557427	4	0.077258	0.59011	4	0.0454777	0.319877	4	0.0382902
30254	CN949356	2.88994	2	1.56789	3.99713	4	0.612412	4.1826	4	0.551899	4.1335	4	0.659242	3.9529	4	0.789456	4.85354	3	1.35242	4.58878	4	0.39031	13.5496	3	4.83276
30255	CN949357	0.379701	2	0.0522083	0.269787	4	0.0389174	0.307203	4	0.0078829	0.332985	4	0.0321205	0.39562	4	0.0480912	0.44267	4	0.0296151	0.435024	4	0.0741843	0.992805	4	0.319906
30257	CN949358	5.47044	2	1.51644	10.7182	4	0.837877	7.60473	3	1.59979	7.29551	4	1.42694	6.9459	3	2.088	6.0924	4	1.72102	5.64669	4	0.40399	10.2418	4	3.97031
30303	CN949389	0.589331	1	#DIV/0!	0.847309	4	0.140797	0.883274	4	0.0833413	0.893667	3	0.160988	0.602771	4	0.0310606	0.809667	4	0.101761	0.860486	4	0.0995126	0.869701	4	0.219896
30309	CN949394	0.293022	2	0.116412	0.357386	4	0.0506049	0.332489	4	0.0476164	0.309574	3	0.0262768	0.198283	4	0.0253513	0.221922	3	0.0315047	0.260377	4	0.0243678	0.371829	4	0.11101
30346	CN949413	4.70165	2	0.320876	3.67078	4	0.462441	2.95332	4	0.201725	2.89514	4	0.452423	2.02623	4	0.0699636	1.77731	3	0.163077	2.73805	4	0.463033	3.73532	4	0.818314
30352	CN949417	0.588167	2	0.141802	0.919146	4	0.187221	1.10518	4	0.0955185	1.84523	4	0.811333	0.983902	4	0.149397	1.19018	4	0.16511	1.29798	3	0.125084	2.00533	4	0.286723
30372	CN949432	0.590742	2	0.231818	0.885373	4	0.0382822	0.771668	4	0.0626478	0.903182	4	0.0506847	0.840159	3	0.199166	0.642861	4	0.0744163	0.609603	4	0.0431128	1.0926	4	0.336172
30429	CN949474	0.801966	2	0.392189	1.01806	4	0.171117	0.986799	4	0.0490171	0.950684	4	0.0709588	1.05813	4	0.204189	0.852839	4	0.0616118	1.09875	3	0.172869	0.809819	4	0.0624958
30437	CN949482	0.792394	2	0.258076	0.478401	3	0.0381058	0.497602	2	0.173192	0.503924	4	0.0813565	0.582824	2	0.0148886	0.708319	3	0.100632	0.599559	4	0.0896121	1.09808	3	0.219893
30487	EB110583	1.62822	2	0.176145	1.74429	4	0.125893	1.53964	4	0.180884	1.44238	2	0.357052	1.67455	3	0.16451	1.54099	4	0.165626	1.1725	3	0.0988302	1.39438	4	0.227879
30525	CN949544	11.5835	2	2.26087	8.5671	4	1.67815	6.70888	4	1.13845	7.01467	4	1.63873	4.7721	4	0.470266	4.40884	4	0.708008	5.24039	4	1.00178	15.2811	3	5.01906
30561	EB110597	2.35106	2	0.0442261	2.47496	4	0.146997	2.5114	4	0.26951	2.34174	4	0.192226	1.85857	4	0.172434	1.83675	4	0.431964	1.96001	4	0.13378	2.37357	4	0.249898
30992	CN927822	0.493744	2	0.0230406	0.398616	3	0.0495629	0.386091	4	0.040112	0.69132	2	0.024172	0.317678	3	0.0344547	0.546221	4	0.0667316	0.700515	4	0.0920548	0.888321	1	#DIV/0!
30993	CN927823	0.858606	2	0.0709988	1.03667	4	0.113366	0.698678	4	0.0459132	0.768425	4	0.112919	0.602996	3	0.109634	0.599276	4	0.0988453	0.682724	3	0.0366867	0.791129	4	0.153438
31000	CN927829	0.552075	2	0.0726851	0.321535	3	0.0401758	0.382886	4	0.0303988	0.448317	4	0.0380431	0.350477	3	0.060678	0.304887	4	0.0565523	0.322536	4	0.0484962	0.467625	2	0.117189
31006	CN927830	0.29403	2	0.018305	0.295898	3	0.0383789	0.298533	3	0.00768659	0.275507	3	0.0228511	0.354735	2	0.0143328	0.25174	1	#DIV/0!	0.308215	4	0.0349047	0.520486	4	0.0936646
31011	CN927833	0.728941	2	0.0528912	1.40291	4	0.137731	0.968353	4	0.103822	0.712123	3	0.0426442	0.969902	3	0.145847	0.941813	3	0.0522531	0.757196	4	0.0680417	0.663903	3	0.0792099
31015	CN927837	0.437246	2	0.0533788	0.330856	4	0.0309308	0.383795	4	0.06277	0.317017	4	0.0672344	0.315468	3	0.0228097	0.310423	2	0.0448012	0.338192	3	0.0791785	0.390175	4	0.0670178
31017	EB111451	0.651566	2	0.244596	0.820359	3	0.139569	0.647549	4	0.0464045	0.745696	2	0.0583324	0.487378	4	0.0760585	0.458143	4	0.0458176	0.262269	3	0.0287012	0.348354	3	0.0671124
31034	CN927848	2.29183	2	0.589009	1.97013	4	0.400232	1.37251	4	0.214713	1.85836	3	0.0357441	1.52378	4	0.283598	1.87878	4	0.338612	1.85188	4	0.494503	1.90921	4	0.488898
31037	CN927850	1.26395	2	0.28073	1.83413	4	0.414994	1.48142	4	0.189323	1.38908	4	0.209943	1.69223	4	0.173489	2.53794	4	0.276936	1.61272	4	0.173917	1.72971	4	0.319462
31047	CN927856	1.22003	2	0.227901	2.95056	4	0.30993	1.79493	4	0.250215	1.74447	4	0.290393	2.3787	4	0.406083	1.05594	4	0.163763	0.654908	4	0.0426402	0.536283	3	0.104419
31055	CN927863	0.530933	2	0.128704	0.330798	3	0.0391958	0.434597	4	0.0240985	0.612942	4	0.047468	0.391048	4	0.0267908	0.565948	4	0.0447463	0.464179	4	0.049194	0.32651	2	0.087195
31066	CN927871	0.77275	2	0.137806	1.42496	4	0.0954588	1.26197	4	0.0626632	0.751469	4	0.0621159	0.622952	4	0.120135	0.742074	4	0.131623	0.620542	4	0.0588369	0.587414	4	0.148442
31089	CN927889	#DIV/0!	0	#DIV/0!	2.60473	2	0.154024	2.45284	2	0.531112	2.47117	2	0.864812	2.12809	2	0.159909	2.56648	2	0.485898	1.66967	2	0.295391	3.75094	1	#DIV/0!
31100	CN927898	0.354408	2	0.0198003	0.387796	4	0.0521872	0.343082	3	0.0842282	0.338578	4	0.112803	0.298827	2	0.08435	0.358495	2	0.0997707	0.409415	4	0.114555	0.525387	3	0.110824
31108	EB111474	0.31639	1	#DIV/0!	0.365883	3	0.0397672	0.407385	3	0.0150333	0.345808	3	0.0300168	0.430538	2	0.0624976	0.29158	1	#DIV/0!	0.250597	2	0.0100307	0.118074	1	#DIV/0!
31113	CN927907	0.364721	2	0.0209317	0.631621	3	0.0706173	0.621137	4	0.0531734	0.537636	4	0.0679115	0.641371	4	0.0211086	0.711259	4	0.0710491	0.649659	4	0.144267	0.689211	4	0.185682
31118	CN927912	#DIV/0!	0	#DIV/0!	0.762292	2	0.300262	0.950174	2	0.0339996	1.11696	2	0.0616728	0.896128	2	0.116029	1.27283	2	0.172323	1.3715	2	0.405468	0.903673	2	0.109533
31130	CN927919	#DIV/0!	0	#DIV/0!	0.421037	2	0.0514239	#DIV/0!	0	#DIV/0!	0.373863	1	#DIV/0!	0.405602	1	#DIV/0!	0.671116	2	0.00843392	0.536262	2	0.146731	3.19712	2	0.946269
31138	CN927922	2.94104	2	0.0505807	2.05385	4	0.403953	2.22928	4	0.587833	2.21926	4	0.677925	2.10217	4	0.252201	1.34736	4	0.237656	2.07193	4	0.369989	2.068	4	0.786608
31141	CN927924	0.672453	2	0.0941863	0.423164	3	0.0440634	0.427207	4	0.0300898	0.412333	2	0.116695	0.387072	3	0.0682868	0.251787	2	0.0119899	0.371252	3	0.0397367	0.565401	3	0.0949998
31149	CN927928	0.492491	2	0.0318927	0.435363	4	0.066078	0.361611	4	0.0201182	0.469466	4	0.0561826	0.415718	3	0.0603774	0.384898	3	0.0709947	0.390197	2	0.00972887	0.499699	4	0.0865798
31151	EB111491	0.48016	2	0.0215299	0.545051	3	0.138113	0.581926	4	0.0505758	0.546887	4	0.0947747	0.419523	4	0.0471478	0.39781	3	0.0909346	0.384842	2	0.0291	0.88664	3	0.391676
31181	CN927949	1.00246	2	0.00622994	0.67938	4	0.0254704	0.617188	4	0.0745927	0.551355	4	0.0345828	0.697563	3	0.0132056	0.606928	4	0.0506864	0.586365	4	0.0340177	0.708905	2	0.112926
31203	CN927964	0.435355	2	0.108075	0.24386	3	0.0476567	0.397486	4	0.0332536	0.489448	4	0.0658923	0.42953	3	0.0744796	0.454924	3	0.0906675	0.371384	4	0.056427	0.653162	2	0.00861064
31231	CN927985	1.40267	2	0.0173372	1.32084	3	0.114561	0.943889	4	0.112905	0.768936	4	0.106525	0.897959	4	0.141377	0.878175	4	0.143924	0.780275	4	0.0705622	0.912998	4	0.248399
31236	EB111514	0.231978	1	#DIV/0!	0.181971	3	0.0100968	0.216415	2	0.00551088	0.227032	1	#DIV/0!	0.159652	1	#DIV/0!	0.201553	1	#DIV/0!	0.206473	2	0.0427867	0.159562	2	0.0198554
31244	CN927994	0.319834	2	0.053859	0.439706	4	0.103188	0.317127	4	0.0258096	0.196043	3	0.0150367	0.319432	3	0.0336473	0.29341	4	0.038162	0.23723	3	0.0273579	0.310901	4	0.0366346
31278	CN928021	0.236983	1	#DIV/0!	0.304939	4	0.043936	0.270492	4	0.0258182	0.276552	3	0.0616557	0.277769	4	0.04916	0.256623	3	0.0263938	0.284468	4	0.0242293	0.290509	2	0.0371393
31288	CN928026	0.706208	2	0.0322209	1.50212	4	0.328428	1.34175	4	0.103018	1.366	4	0.147051	1.58508	4	0.259476	1.89252	3	0.317259	1.4561	4	0.0498282	1.36511	4	0.116696
31291	CN928029	1.55728	2	0.0445896	1.99275	4	0.26499	2.2137	3	0.306426	1.46031	4	0.239995	2.07763	3	0.414668	2.98428	4	0.574891	2.01724	4	0.359687	1.2577	3	0.363481
31297	CN928034	0.586668	1	#DIV/0!	0.617052	4	0.0521912	0.611538	4	0.0679759	0.423469	4	0.0583956	0.926	3	0.0586671	0.677286	3	0.102958	0.629965	3	0.10614	0.767703	2	0.00204994
31298	EB111528	0.675648	2	0.0465755	0.976543	4	0.155371	1.04035	4	0.143746	1.03345	4	0.217054	1.09836	4	0.131186	1.80081	4	0.279866	1.57172	4	0.166674	0.926162	4	0.220672
31308	CN928041	0.368674	2	0.0125327	0.402477	4	0.0562467	0.38808	4	0.035899	0.316544	4	0.0122607	0.278976	4	0.0245584	0.34604	3	0.038258	0.254756	4	0.021261	0.410062	2	0.0618567
31309	CN928042	0.381458	2	0.0177121	0.570856	4	0.0856395	0.53101	4	0.0928067	0.395729	4	0.0221428	0.427483	4	0.0120017	0.331824	4	0.0424249	0.319748	4	0.0542745	0.412963	2	0.0205183
31314	EB111534	10.4895	2	0.0721943	8.668	4	1.12531	10.2359	4	1.01982	10.3366	4	1.35664	6.31653	4	0.361362	6.44516	4	0.889634	7.79779	3	0.854922	6.22307	2	0.4969
31316	CN928046	20.184	1	#DIV/0!	12.1659	4	2.87404	12.704	4	0.561016	14.4325	4	2.2311	12.8969	4	2.52502	13.9506	4	2.68741	22.8857	4	5.47503	24.1766	4	3.10896
31321	CN928050	0.768691	2	0.0795672	0.688573	4	0.0727854	0.621444	4	0.0537494	0.659602	4	0.0770031	0.63489	4	0.0629064	0.818151	4	0.1294	0.622443	4	0.0522864	0.667428	4	0.0976364
31323	CN928052	28.9014	2	5.9182	33.3839	4	3.6729	31.7598	4	2.52021	36.6836	4	5.66653	34.5901	4	2.04422	34.4059	4	3.14047	35.5331	4	3.36761	30.5592	3	1.01896
31345	CN928067	0.185749	2	0.0119017	0.244547	2	0.0335821	0.250032	3	0.0235946	0.187864	2	0.0129396	0.221934	1	#DIV/0!	0.439838	1	#DIV/0!	0.190719	3	0.0167328	0.241175	2	0.0285358
31346	CN928068	0.897799	2	0.10292	0.999896	4	0.0458577	1.12479	4	0.0733566	0.995168	4	0.0784563	1.20524	4	0.177543	1.60845	4	0.216398	1.13898	3	0.239448	1.01254	3	0.229868
31354	EB111544	1.88214	2	0.489238	1.98484	4	0.0686398	2.2144	4	0.214903	1.68262	4	0.221119	2.29226	4	0.113275	2.49373	4	0.38492	1.75097	3	0.0764873	2.28644	4	0.51701
31357	EB111547	0.23581	2	0.0454245	0.438421	4	0.0329303	0.475527	4	0.0673016	0.363562	4	0.0908538	0.262378	4	0.0310322	0.297156	3	0.0682862	0.171136	3	0.0511876	0.205286	3	0.024525
31358	CN928075	0.425572	2	0.0295409	0.728823	3	0.113332	0.744439	4	0.0605864	0.795613	3	0.143129	0.561764	3	0.0468546	0.838995	3	0.176168	0.462075	4	0.0717961	0.498642	3	0.0311882
31360	EB111548	2.57151	2	0.382864	0.589455	4	0.0915923	0.42708	4	0.0360462	0.420011	4	0.0556787	0.52597	4	0.0983624	0.641698	4	0.0473436	0.653402	4	0.0618143	0.458232	2	0.112922
31361	CN928077	0.525598	2	0.0937357	0.55911	4	0.0847913	0.636635	4	0.0629174	0.668702	4	0.0298287	0.925141	4	0.196677	0.528725	4	0.0676382	0.505913	4	0.0509579	0.480217	4	0.084318
31362	EB111549	0.299556	2	0.0935324	0.187518	4	0.01626	0.223912	4	0.0148353	0.223077	4	0.0370537	0.224034	2	0.00455585	0.214416	3	0.00387434	0.248713	3	0.0231441	0.295387	4	0.0270366
31363	CN928078	0.521142	2	0.0166752	0.467158	4	0.101107	0.44723	4	0.0239339	0.378228	4	0.0470244	0.529779	3	0.117039	0.655965	4	0.18024	0.757068	4	0.1498	0.519588	3	0.0747535
31366	CN928080	0.444498	2	0.0267941	0.361213	4	0.0330612	0.377565	4	0.033257	0.592496	4	0.0973849	0.408227	4	0.0286543	0.429714	4	0.0524459	0.479497	3	0.0358154	0.631227	3	0.0836361
31367	EB111551	0.375229	2	0.146606	0.192698	3	0.01943	0.248014	2	0.0558096	0.247481	3	0.0688286	0.301765	2	0.0604843	0.271478	1	#DIV/0!	0.184018	4	0.0354599	0.21322	3	0.0312129
31368	CN928081	0.193097	2	0.0030221	0.237587	2	0.0211334	#DIV/0!	0	#DIV/0!	0.320761	1	#DIV/0!	#DIV/0!	0	#DIV/0!	0.244713	1	#DIV/0!	0.32802	1	#DIV/0!	0.191487	1	#DIV/0!
31396	CN928100	0.310629	2	0.046816	0.522922	4	0.0733658	0.569316	4	0.0670149	0.721306	3	0.129013	0.552847	4	0.0401345	0.636584	4	0.0835612	0.631787	4	0.0249866	0.455938	4	0.0330541
31444	CN928129	0.997088	2	0.170774	1.55561	4	0.138102	1.32394	4	0.0980441	1.35756	4	0.145013	1.27002	4	0.301369	1.3999	4	0.255786	1.69027	4	0.235026	1.47059	4	0.261104
31446	CN928130	9.29675	2	0.918484	7.52765	4	0.60323	7.01705	4	0.585969	7.65652	4	0.528917	7.34014	4	0.653701	7.86516	4	1.79379	7.15802	4	0.953371	17.5775	4	4.90579
31447	CN928131	10.3348	2	2.08274	6.17336	4	0.996908	7.84835	4	0.409711	11.8201	4	1.07957	19.2685	3	5.91525	21.2998	4	8.15378	20.0798	4	5.1306	10.4938	4	2.15484
31448	CN928132	0.489689	2	0.110215	0.656693	4	0.0691992	0.533168	4	0.0501871	0.350767	2	0.00750681	0.532838	4	0.0513031	0.306789	4	0.0593147	0.247164	4	0.0197658	0.202109	3	0.0254077
31454	CN928136	0.697351	2	0.0702431	0.571394	4	0.114539	0.543886	4	0.060716	0.683909	3	0.140581	0.808643	4	0.125749	1.38659	4	0.292552	1.29971	3	0.169953	0.976676	4	0.370731
31468	CN928145	0.477825	1	#DIV/0!	0.327186	3	0.0392744	0.298285	4	0.0110375	0.284159	4	0.0407195	0.474542	4	0.0195261	0.546038	3	0.0209423	0.388954	3	0.0681473	0.594715	3	0.167178
31471	CN928147	0.510119	2	0.183377	0.457225	4	0.087436	0.414177	4	0.0911019	0.366781	2	0.0508563	0.668662	3	0.0779541	0.894628	4	0.218511	0.48963	4	0.0931856	0.367407	4	0.0942319
31473	CN928149	0.463142	2	0.0527835	0.442198	4	0.0609163	0.490992	4	0.0196381	0.364686	4	0.0258828	0.490375	3	0.0303472	0.492187	4	0.0269191	0.342812	4	0.0496207	0.314396	4	0.0288142
31504	EB111589	0.453335	2	0.0545435	0.500209	2	0.150324	0.433428	4	0.030035	0.438888	3	0.0884681	0.497414	1	#DIV/0!	0.503702	4	0.0679651	0.603527	3	0.114664	0.489371	2	0.148746
31508	CN928174	1.60986	2	0.119591	0.999278	4	0.135345	1.26231	4	0.174928	1.07445	2	0.124233	1.33444	3	0.185892	1.70993	4	0.365881	1.74053	4	0.124401	3.38757	4	0.796417
31509	CN928175	0.324611	2	0.00354328	0.358369	4	0.0526137	0.341023	4	0.0165709	0.333676	4	0.0196682	0.392011	3	0.0762636	0.364782	4	0.0367331	0.48299	4	0.0904464	0.435011	4	0.0502679
31514	CN928179	12.599	2	1.01173	10.6735	4	0.815336	9.11359	4	0.674883	9.47458	4	0.472849	19.2762	3	5.10512	8.26249	4	0.953204	8.67188	3	0.619882	7.30315	4	2.39517
31517	CN928181	0.375057	2	0.0310982	0.310921	4	0.0626117	0.300528	3	0.0274361	0.309165	3	0.00797198	0.26918	3	0.0419404	0.303716	3	0.0254186	0.31285	4	0.0293158	0.472053	2	0.0767119
31542	CN928198	0.389028	1	#DIV/0!	0.362373	4	0.0447408	0.29112	4	0.0208674	0.277703	3	0.0166206	0.818154	4	0.315137	0.188629	2	0.0361612	0.304833	3	0.0356432	0.275324	3	0.00989635
31548	EB111602	31.9666	2	4.9744	26.1602	4	3.84123	30.8313	4	2.80332	35.7794	4	4.93898	28.0328	4	2.26564	29.159	3	5.78157	28.0291	4	6.4328	28.0729	4	6.41015
31571	EB111612	0.554885	1	#DIV/0!	0.286468	2	0.0420271	0.307637	4	0.0325481	0.288662	4	0.0437286	0.335918	4	0.0758281	0.379347	3	0.130364	0.197269	3	0.0451652	0.231982	3	0.040946
31576	EB111613	0.396075	2	0.030523	0.543745	4	0.0501998	0.53096	4	0.0520023	0.463726	4	0.0551404	0.557887	4	0.0821536	0.654787	4	0.0268435	0.382986	4	0.036428	0.416571	4	0.0639776
31593	CN928229	0.593505	2	0.220756	0.55519	3	0.114074	0.706307	3	0.0269411	0.594009	4	0.0737837	0.528455	4	0.0273458	0.550296	3	0.188599	0.497876	4	0.136141	0.630645	2	0.0644166
31613	EB111628	0.94809	2	0.199366	1.04981	4	0.189648	1.20978	4	0.233216	1.08596	4	0.234835	0.99109	4	0.0919784	1.72214	4	0.611227	0.943362	4	0.101003	1.1397	4	0.191074
32551	CN928243	0.518258	2	0.0162859	0.487935	3	0.0528306	0.486829	4	0.0541879	0.440335	4	0.0764691	0.522813	4	0.151664	0.485334	4	0.0405276	0.376923	4	0.0590653	0.347023	3	0.104678
32554	CN928246	0.692797	2	0.0423941	0.581259	3	0.0561776	0.510374	4	0.0304332	0.52523	4	0.0421669	0.633845	4	0.0361088	0.653466	3	0.056566	0.730718	4	0.104512	0.884847	3	0.0998522
32556	EB111629	1.47666	2	0.0323361	4.68252	4	2.65197	1.98428	4	1.03614	0.862196	3	0.346731	0.521269	4	0.224136	0.2748	4	0.114627	0.156459	2	0.0166908	0.272468	3	0.0753952
32566	CN928256	4.50237	1	#DIV/0!	4.49586	4	0.837293	3.96372	4	0.535684	3.7955	3	0.365106	3.45392	4	0.872914	4.17991	4	0.862418	5.80459	3	1.331	2.21667	2	0.171858
32580	CN928266	0.716369	2	0.147509	0.430675	4	0.163504	0.262484	4	0.0624349	0.336227	3	0.056016	0.320432	3	0.161959	0.153658	3	0.02106	0.222102	4	0.0300446	0.183862	2	0.0758109
32583	CN928269	1.90609	2	0.524606	1.05941	4	0.146594	1.14006	4	0.0846907	1.13167	3	0.17972	0.987166	4	0.150812	1.37106	4	0.349761	1.43638	4	0.41906	1.45938	4	0.399417
32587	CN928272	#DIV/0!	0	#DIV/0!	0.648977	2	0.0423732	0.704678	3	0.0335219	0.970653	2	0.0151257	0.701847	2	0.102456	1.01363	2	0.289635	0.425061	2	0.0449605	0.798067	2	0.180456
32588	CN928273	0.312666	2	0.00822674	0.316213	4	0.0384251	0.243936	4	0.0366471	0.22995	4	0.0399648	0.266648	3	0.0503821	0.324424	4	0.0200113	0.353589	3	0.0245246	0.416266	4	0.0841287
32590	CN928275	0.598444	1	#DIV/0!	0.570847	3	0.0882905	0.553079	3	0.00764132	0.581655	3	0.0916449	0.724067	3	0.123571	0.788042	3	0.122475	0.710643	4	0.109119	3.08549	2	0.770411
32593	CN928278	#DIV/0!	0	#DIV/0!	1.15966	2	0.0746654	1.11362	2	0.00365545	0.632193	1	#DIV/0!	0.32641	2	0.105811	0.204916	2	0.0134449	0.309973	2	0.0231736	0.443442	2	0.0117314
32594	EB111636	0.900225	2	0.0161623	0.428567	4	0.13964	0.445133	3	0.245425	0.58569	4	0.23699	0.688135	4	0.281686	0.513026	4	0.144832	0.529119	4	0.230138	0.530599	3	0.40523
32605	CN928289	1.59186	2	0.172528	2.60949	4	0.163943	2.61602	4	0.0628553	2.68452	4	0.40085	1.6472	2	0.114087	1.73671	4	0.279726	1.84909	4	0.0927839	2.92504	4	1.03259
32625	EB111645	2.18646	2	0.251618	6.42322	4	0.377282	8.14267	4	0.717365	8.14403	4	0.465169	4.66931	4	1.47334	6.91203	4	1.49069	3.4143	4	0.877331	16.8002	4	8.38629
32701	CN928355	2.26926	2	0.218945	2.02224	4	0.16656	1.59325	4	0.104573	1.4385	4	0.135832	2.38006	4	0.33915	2.07532	3	0.386284	2.14875	4	0.323848	3.84114	4	1.2079
32703	CN928356	5.38293	2	1.3225	3.76999	4	0.459721	4.41508	4	0.399424	3.76272	4	0.692756	4.56703	3	1.22632	3.78016	4	0.632017	3.05351	4	0.172324	4.20024	3	1.09103
32709	CN928362	0.174064	2	0.0230142	0.187515	3	0.0317379	0.210275	4	0.0481662	0.154412	1	#DIV/0!	0.20527	3	0.0157111	0.180425	2	0.00141654	0.177232	4	0.0176181	0.19898	2	0.00311854
32717	CN928367	0.377749	2	0.0281531	0.219838	3	0.0168913	0.221939	4	0.0260177	0.237165	3	0.00657842	0.25538	3	0.0197997	0.265416	3	0.0194943	0.237494	4	0.0260661	0.344125	4	0.060469
32728	EB111672	0.957891	2	0.187338	1.17803	4	0.183721	1.52711	4	0.194074	1.23516	4	0.276779	2.07051	4	0.347634	1.70496	3	0.42934	1.35573	4	0.318344	0.830264	4	0.114881
32758	CN928395	8.15669	2	1.18506	5.26287	4	0.818399	6.05434	4	0.518181	4.98588	4	0.655634	3.85101	4	1.03633	5.48758	4	1.40051	5.23325	4	0.863334	4.12715	3	1.59865
32789	CN928414	8.57381	1	#DIV/0!	13.935	3	2.59984	15.0709	4	2.26013	20.685	4	3.32843	17.8683	4	1.60426	17.757	4	2.58417	19.8067	4	1.97813	11.545	3	6.80557
32795	CN928419	0.664159	2	0.060174	0.321023	4	0.053262	0.440131	4	0.0410959	0.523676	4	0.0533004	0.496497	3	0.0680042	0.624948	4	0.0646018	0.515184	4	0.093277	0.414721	4	0.104136
32801	CN928422	0.453365	2	0.0503744	0.449563	4	0.0757448	0.770691	4	0.148357	0.923823	4	0.235043	0.938919	4	0.15464	0.612811	3	0.150065	0.682151	4	0.0803377	0.648452	2	0.122415
32836	EB111709	2.46748	2	0.0248674	0.912436	4	0.105329	0.844548	4	0.0519298	0.964075	3	0.0995435	0.609895	4	0.0449747	0.759162	3	0.229072	0.573192	4	0.0776967	0.653398	4	0.0823454
32852	EB111714	0.195498	2	0.00545086	0.284449	4	0.0462772	0.264112	4	0.0247952	0.29771	4	0.0198168	0.317467	4	0.0543743	0.427439	4	0.0737627	0.26922	4	0.0340012	0.241875	3	0.00314188
32867	CN928466	2.32682	2	1.15735	1.27505	4	0.195977	2.07284	4	0.279001	3.27668	4	0.118591	2.22662	3	0.773627	1.9186	4	0.399078	2.66034	4	0.541166	2.48172	4	0.293719
32868	CN928467	0.205818	2	0.0451103	0.217526	4	0.032126	0.19772	3	0.00667177	0.16855	3	0.0234925	0.186826	3	0.0151856	0.251722	3	0.0236719	0.20234	4	0.0141627	0.27276	4	0.0311308
32885	EB111723	1.7269	2	0.484061	1.02022	4	0.121225	1.27259	4	0.0767981	1.64535	4	0.282648	1.77304	4	0.420092	1.29638	4	0.176615	1.47011	4	0.294224	1.68057	4	0.108144
32899	CN928491	0.8809	2	0.0708077	0.477242	4	0.0350046	0.413553	4	0.0517769	0.433418	4	0.0470305	0.421055	4	0.0221054	0.302426	4	0.0317901	0.386199	4	0.046935	0.308876	4	0.0437851
32901	CN928493	1.08921	2	0.382607	1.10464	4	0.269786	1.18786	4	0.11398	1.03497	3	0.0306307	0.915086	4	0.0665413	1.09525	3	0.236052	1.35921	4	0.178925	1.16243	4	0.175909
32935	CN928517	0.614544	2	0.0657765	0.621843	4	0.0453623	0.531413	4	0.0662499	0.530861	4	0.0414012	0.857708	3	0.308546	0.568094	4	0.136752	0.44257	4	0.0627217	0.54856	4	0.0448464
32936	CN928518	15.4888	2	4.65012	15.3491	4	3.36812	12.7485	4	1.49721	17.6737	4	1.72246	21.4369	4	8.19305	17.7348	4	3.04191	25.4377	4	7.60544	11.4304	4	3.55884
32947	CN928527	0.331417	2	0.0785422	0.541987	4	0.110518	0.415143	4	0.0756593	0.55937	4	0.0348476	0.584981	2	0.304876	0.413939	3	0.118255	0.514746	4	0.0537902	0.486052	4	0.0946197
32972	CN928547	1.05171	2	0.051473	1.12754	4	0.198687	1.07337	4	0.148958	0.907639	4	0.133186	1.45284	4	0.157835	1.20375	4	0.144059	0.9457	4	0.0612221	0.915305	4	0.178152
32975	CN928550	0.199574	1	#DIV/0!	0.426241	2	0.00287913	0.335305	2	0.0160147	0.337717	3	0.0566152	#DIV/0!	0	#DIV/0!	#DIV/0!	0	#DIV/0!	#DIV/0!	0	#DIV/0!	#DIV/0!	0	#DIV/0!
32976	CN928551	0.986305	2	0.0796658	0.874986	4	0.0521115	1.10374	4	0.0954663	1.02353	4	0.0582815	1.41902	4	0.161573	1.61537	4	0.303636	1.57915	4	0.165784	1.16812	4	0.174514
32987	CN928560	0.26849	1	#DIV/0!	0.306854	4	0.0762834	0.260411	4	0.0289042	0.220646	4	0.0139118	0.284068	4	0.0170737	0.202733	4	0.0491769	0.294453	4	0.073337	0.54238	4	0.13822
32992	CN928564	0.329463	1	#DIV/0!	0.206695	4	0.00785863	0.203625	4	0.0144283	0.194277	2	0.0177525	0.24579	3	0.0409227	0.182209	3	0.00525161	0.203316	3	0.0412154	0.243567	2	0.0430684
32997	CN928569	0.264846	1	#DIV/0!	0.517896	3	0.0377098	0.42271	4	0.0380178	0.420449	3	0.105014	0.520762	4	0.0259067	0.570628	4	0.0603089	0.593726	4	0.0620969	0.711699	3	0.251526
33014	CN928580	0.313921	2	0.0530361	0.382741	4	0.0315609	0.510355	4	0.0404284	0.392806	4	0.067124	0.28144	3	0.0184882	0.411963	4	0.113697	0.448621	4	0.0434981	0.640862	1	#DIV/0!
33027	CN928590	0.455235	2	0.0323224	0.774122	4	0.123632	0.874134	4	0.108031	0.983061	4	0.140724	0.574278	3	0.1378	0.726608	4	0.100731	0.425694	4	0.0124871	0.393278	3	0.0275804
33029	CN928592	0.258325	2	0.0569616	1.13088	4	0.0868524	1.54821	4	0.118478	1.87917	4	0.469486	0.286375	3	0.0201762	0.289547	4	0.0243063	0.509027	2	0.0974954	0.322127	4	0.0555105
33045	CN928602	0.479989	2	0.115671	0.50309	3	0.0441751	0.438414	3	0.0197446	0.36537	3	0.0402043	0.46438	4	0.0421977	0.642179	4	0.0844224	0.575224	2	0.0244311	0.398327	2	0.160012
33047	EB111760	2.93538	2	0.130328	4.20988	4	0.912852	3.86332	4	0.553667	2.57765	4	0.899256	2.1578	4	0.354222	2.82307	4	0.79232	2.58229	4	0.426083	3.17088	3	0.353412
33051	CN928607	1.02078	2	0.102312	1.23853	4	0.225255	1.45595	4	0.227977	0.893047	4	0.197	0.653053	4	0.139283	0.608733	4	0.119042	0.484174	3	0.0909747	0.394791	4	0.01364
33052	CN928608	1.35656	2	0.515345	1.15235	4	0.0742646	0.883709	4	0.00771517	0.842345	3	0.122287	0.790348	4	0.0797707	0.633199	3	0.0585407	0.733461	3	0.183691	1.98408	4	0.590834
33058	CN928612	0.388787	2	0.0249749	0.307273	4	0.0458701	0.302183	4	0.0198223	0.277536	3	0.023179	0.454755	4	0.0305899	0.395043	4	0.0595407	0.306224	4	0.0461127	0.367498	4	0.0841512
33065	EB111764	0.538055	2	0.0588586	0.863372	4	0.071198	0.986676	3	0.159282	1.47827	4	0.454963	1.10675	4	0.23685	1.36971	4	0.318704	0.719228	3	0.108989	1.38836	4	0.584533
33067	EB111765	0.899683	2	0.110783	0.97751	4	0.0801182	0.93153	3	0.0960602	0.875003	3	0.184671	1.64344	4	0.318855	1.33924	4	0.204475	1.39779	3	0.194606	0.850882	4	0.130477
33072	CN928623	1.08903	2	0.00342106	1.4156	4	0.208271	1.20343	4	0.103752	1.11032	1	#DIV/0!	1.061	3	0.398285	1.0352	2	0.103047	0.69346	4	0.087397	1.9381	4	0.69089
33075	EB111768	6.24509	2	1.22463	5.83003	4	0.139396	2.89601	4	0.0759556	2.8487	4	0.771019	2.16604	4	0.227959	1.69413	3	0.408265	0.901111	4	0.154461	1.05666	4	0.226885
33080	EB111770	0.965001	2	0.103222	0.81907	4	0.0977795	0.805611	3	0.0716483	0.717291	2	0.218868	0.678142	4	0.0865883	1.03557	4	0.140162	0.89412	4	0.0397759	0.816613	4	0.0634098
33081	EB111771	0.425539	2	0.0213073	0.434165	4	0.0211379	0.511847	4	0.0518721	0.491349	4	0.0667503	0.459478	4	0.044214	0.407573	4	0.0484789	0.412725	4	0.0336345	0.328692	3	0.0676323
33086	CN928629	0.223914	1	#DIV/0!	0.22146	4	0.0263052	0.353858	4	0.0704386	0.236726	3	0.0433229	0.208912	3	0.028484	0.255509	2	0.00788456	0.235972	4	0.0261106	0.287722	3	0.0360157
33091	CN928633	0.715233	2	0.0254193	0.610362	4	0.0701635	0.400562	4	0.0184535	0.563993	4	0.0957045	0.684141	4	0.0788914	0.438412	4	0.038494	0.731769	3	0.100737	0.854977	4	0.153049
33093	EB111776	1.49842	2	0.369504	2.55193	4	0.139421	1.7615	4	0.159094	1.84049	3	0.134241	1.75621	4	0.221614	2.04473	4	0.568289	0.699753	4	0.027643	0.715665	4	0.205054
33096	CN928636	0.758332	2	0.00762986	0.619499	4	0.0417944	0.679034	4	0.104617	0.572126	4	0.0682708	0.765232	4	0.0592561	0.702483	3	0.112359	0.355356	3	0.0856406	0.627056	3	0.140911
33100	CN928639	19.3199	2	3.56016	19.847	2	1.16355	18.6696	2	1.53723	21.9592	1	#DIV/0!	21.3665	1	#DIV/0!	21.7242	2	0.611146	24.7909	2	1.67153	67.2259	1	#DIV/0!
33110	CN928647	1.05373	2	0.399905	1.90888	1	#DIV/0!	1.5218	2	0.47158	1.10101	1	#DIV/0!	1.15266	2	0.187114	1.21321	1	#DIV/0!	1.7148	1	#DIV/0!	0.781819	1	#DIV/0!
33111	CN928648	31.4279	2	9.54422	20.546	1	#DIV/0!	23.8733	2	1.6608	24.289	2	0.311907	24.5399	2	0.527157	22.9148	2	0.136751	22.161	1	#DIV/0!	22.3186	1	#DIV/0!
33117	CN928652	1.49678	1	#DIV/0!	0.971043	4	0.084668	0.74874	4	0.102538	0.733869	4	0.0995515	0.691842	3	0.174692	0.708792	4	0.244398	0.70772	4	0.236881	0.818681	4	0.313914
33120	CN928654	8.1259	2	0.643541	9.32729	4	4.19421	7.324	4	1.31025	6.30715	4	2.08182	4.38194	4	0.816567	8.41602	3	0.933422	6.38068	4	0.566635	3.93604	3	0.878288
33129	EB111784	1.06874	2	0.101295	0.923906	4	0.101819	1.43961	4	0.27104	1.26561	4	0.324094	0.729881	4	0.155435	0.811179	4	0.203648	0.675488	4	0.132643	0.697008	4	0.173785
33130	CN928662	1.05441	2	0.166171	1.40866	4	0.0724772	1.41313	3	0.296435	1.14472	4	0.16235	1.20093	4	0.181547	1.00473	4	0.0840441	0.995061	4	0.127628	1.04519	4	0.201487
33132	CN928664	20.7145	2	3.78154	12.1611	4	1.5544	14.559	4	1.53215	15.0074	4	1.55061	12.7391	3	2.98399	16.3346	3	3.57095	14.2026	4	1.47811	10.9605	4	4.45206
33134	CN928666	0.313887	2	0.00811439	0.287402	4	0.0334216	0.323326	4	0.0280088	0.322516	4	0.0213528	0.283563	2	0.00101184	0.35554	2	0.000464019	0.3987	4	0.063505	0.413505	3	0.0333492
33137	CN928668	0.682565	2	0.0632852	0.648724	4	0.115006	0.680431	4	0.0930689	1.03652	4	0.182409	0.448222	4	0.11318	0.695494	4	0.0960588	0.735944	4	0.116801	0.556632	4	0.128462
33159	CN928680	0.482822	2	0.0629967	0.83521	4	0.0792531	0.824082	4	0.025777	0.876079	4	0.061478	0.782269	4	0.0473885	1.03551	4	0.127369	0.7244	4	0.0379207	0.383429	4	0.108117
33161	CN928681	0.171051	1	#DIV/0!	0.394429	3	0.0617802	0.349126	3	0.0377891	0.305543	3	0.0254667	0.277573	2	0.0360025	0.661106	1	#DIV/0!	0.33701	3	0.0618496	0.134388	1	#DIV/0!
33177	CN928693	2.28288	2	0.511793	1.11735	4	0.380035	0.78519	4	0.148231	1.17864	3	0.262615	1.34665	4	0.413442	1.23774	4	0.293723	1.29853	4	0.353168	1.49675	4	0.681261
33194	CN928708	0.303482	2	0.0570581	0.329007	4	0.0288524	0.27538	4	0.0223638	0.308899	3	0.0451749	0.256169	2	0.00298001	0.193454	1	#DIV/0!	0.246939	3	0.043065	0.221673	2	0.0117927
33213	CN928721	0.682808	2	0.0160891	0.735546	4	0.113911	0.712818	4	0.00372198	0.939484	4	0.249484	0.915741	4	0.107216	0.756229	4	0.101253	0.881486	4	0.0648942	0.564502	4	0.06293
33218	CN928725	0.204925	2	0.0507114	0.190614	2	0.0357519	0.18374	2	0.00208268	0.202669	2	0.0247165	0.158255	1	#DIV/0!	0.183195	2	0.0169519	0.198712	3	0.0306726	0.256692	3	0.0387389
33238	CN928738	0.309517	2	0.0263798	0.355112	3	0.010575	0.354522	4	0.0120977	0.501197	3	0.0801922	0.389314	4	0.0818122	0.422483	4	0.112352	0.54977	4	0.0658749	0.51214	3	0.143961
33259	CN928753	0.752786	2	0.171606	1.31072	3	0.20245	1.1147	4	0.0526791	0.999269	4	0.151843	0.851516	3	0.115521	0.890614	4	0.150606	0.804908	4	0.130217	0.758267	4	0.050425
33276	EB111830	0.301141	2	0.0266956	0.337182	4	0.046348	0.324578	4	0.0272074	0.220217	4	0.0231299	0.375362	3	0.0749871	0.344899	3	0.0682356	0.368126	3	0.00755351	0.359723	3	0.048267
33312	CN928791	0.442639	2	0.0208391	0.469474	4	0.0772014	0.519645	4	0.0549848	0.470534	3	0.0490165	0.347803	2	0.0462014	0.388884	3	0.0478809	0.450599	4	0.0568148	0.444365	4	0.0368697
33319	CN928798	0.214421	1	#DIV/0!	0.244111	2	0.000886416	0.250568	4	0.011412	0.228219	3	0.0199941	0.177423	2	0.0231333	0.177569	3	0.00121175	0.274771	2	0.0202647	0.277499	2	0.0222604
33326	CN928805	0.664293	2	0.101982	0.553171	4	0.0558763	0.426872	4	0.0197337	0.346702	4	0.0333626	0.467364	4	0.0797216	0.630717	3	0.0169014	0.535106	4	0.0277229	0.497999	4	0.0757549
33347	EB111844	1.23073	2	0.241741	1.09384	4	0.182318	1.16128	4	0.156482	1.01206	3	0.118541	1.11934	4	0.0615846	2.29215	4	0.377982	1.60618	4	0.386598	1.54004	4	0.119174
33353	CN928825	0.295245	2	0.060643	0.376168	3	0.124556	0.491575	4	0.0636792	0.464756	4	0.0277989	0.505812	4	0.103734	0.556396	4	0.0395263	0.481741	4	0.105621	0.613998	3	0.143227
33374	CN928838	1.43254	2	0.56165	2.16526	4	0.31665	1.84051	4	0.306396	1.97249	3	0.123905	2.19541	4	0.284789	1.70417	4	0.290155	1.98557	4	0.21344	1.69692	4	0.682596
33375	EB111853	0.249274	2	0.0095634	0.302142	2	0.063581	0.194167	3	0.0109027	0.229201	3	0.0760574	0.228912	3	0.0519371	0.264645	4	0.0348931	0.325761	4	0.0472794	0.239458	2	0.00124064
33376	CN928839	2.17307	2	0.032614	2.22913	4	0.139019	2.04377	4	0.30772	1.91303	2	0.685243	3.00047	3	0.435648	2.55248	4	0.531792	2.72162	4	0.244953	1.6462	3	0.638683
33382	CN928844	0.217517	2	0.0256285	0.26678	3	0.0147599	0.25518	4	0.0256204	0.356166	4	0.119496	0.246496	4	0.0145637	0.23903	4	0.0393124	0.305082	3	0.0277479	0.339009	3	0.0300158
33405	CN928858	0.530373	2	0.193049	0.269839	3	0.047924	0.254209	3	0.035712	0.323948	2	0.0173621	0.329755	2	0.0304275	0.639145	3	0.0420802	0.405671	3	0.0800258	0.463744	2	0.0278162
33414	CN928866	0.398136	1	#DIV/0!	0.407768	4	0.0679172	0.361372	4	0.0450297	0.358288	4	0.0481818	0.360854	4	0.0670533	0.431312	4	0.0919116	0.415608	4	0.0929203	0.379467	3	0.0422663
33427	CN928874	0.642247	2	0.0887747	0.441314	4	0.0855034	0.428826	4	0.0360157	0.405102	4	0.0656018	0.579363	3	0.0365812	0.425935	4	0.0373163	0.420216	4	0.071223	0.332229	4	0.0225152
33429	CN928876	1.53001	2	0.13669	1.67244	4	0.185127	1.19513	4	0.127188	1.05397	4	0.0737939	1.39615	4	0.111908	1.73977	4	0.420015	1.96075	3	0.384983	1.82122	4	0.609932
33454	CN928897	0.799423	2	0.0136426	0.999594	4	0.251737	0.978452	4	0.143848	0.758683	4	0.053455	0.917889	4	0.0619022	0.901835	4	0.194663	0.769658	4	0.0708738	0.422349	4	0.110914
33489	EB111877	0.220885	2	0.0449215	0.291835	4	0.052493	0.26179	4	0.0356467	0.25364	3	0.0262224	0.2547	3	0.00908966	0.278457	3	0.0389408	0.268039	2	0.00388113	0.39419	2	0.171845
33514	CN928939	0.878411	2	0.16448	1.16812	4	0.149392	1.31754	4	0.242662	2.61576	4	0.394655	3.14661	4	0.646686	3.61872	3	1.37595	1.95676	3	0.158885	1.06826	2	0.453068
33522	EB111887	3.515	2	0.661434	4.09143	4	0.878001	4.53597	4	0.824637	6.44042	3	0.278761	3.12395	4	0.448694	2.88268	4	0.0610572	4.8506	3	0.217609	3.4984	4	0.502074
33527	CN928946	1.39044	1	#DIV/0!	0.683569	2	0.16883	0.888714	4	0.106286	0.913763	4	0.0617105	0.664412	4	0.0149246	0.609732	4	0.114294	0.915083	2	0.424079	0.70082	3	0.0982182
33531	CN928949	4.30209	2	0.584116	3.94455	3	1.02421	4.84877	4	0.676367	3.83477	4	0.370939	2.75633	2	0.0810621	1.35207	4	0.364843	2.10738	4	0.371046	1.86105	4	0.138585
33536	EB111893	1.90587	2	0.558024	1.87379	3	0.216248	1.37342	4	0.123075	1.7805	4	0.14986	1.57751	4	0.301416	2.28378	4	0.382948	2.45145	4	0.423441	4.8898	3	1.13578
33544	CN928959	0.231665	2	0.0445563	0.211297	3	0.0207706	0.149562	4	0.012863	0.200272	3	0.0321312	0.168013	3	0.0288282	0.167399	3	0.0550844	0.1991	3	0.0404835	0.222232	4	0.0248481
33549	CN928962	10.8246	1	#DIV/0!	3.13174	3	0.0917001	4.49921	4	0.4684	3.64404	3	0.421403	3.99365	4	1.0371	4.54671	4	1.21112	4.91958	3	0.809394	3.5859	4	1.14265
33553	EB111898	1.05494	2	0.207914	0.842607	3	0.18629	0.960675	4	0.140467	1.17896	4	0.278956	1.03319	3	0.16488	1.64235	3	0.217492	1.2704	4	0.160408	0.956554	4	0.164481
33556	CN928967	0.734201	2	0.029364	0.771837	4	0.102405	0.695747	4	0.094378	0.667736	4	0.0716848	0.706023	4	0.0526896	0.625981	4	0.0945419	0.641363	4	0.155603	0.653956	4	0.091829
33563	CN928973	0.212503	2	0.0115099	0.185805	3	0.0158942	0.184762	3	0.0228909	0.25924	1	#DIV/0!	0.178398	3	0.00358973	0.193075	2	0.0279385	0.202508	1	#DIV/0!	0.322297	2	0.0538382
33565	CN928975	0.679529	2	0.020315	0.758356	4	0.0527878	0.729366	4	0.119486	0.601277	4	0.0583971	0.595675	4	0.080461	0.576226	4	0.0506558	0.579865	4	0.143685	0.550013	4	0.0437545
33566	EB111900	0.836912	2	0.302437	1.88613	3	0.319854	3.36765	4	0.284193	4.9969	4	0.138944	4.43337	3	0.635408	7.05816	4	2.01039	3.07168	3	0.299607	2.08181	4	0.256984
33572	CN928978	1.82299	2	0.133045	0.973776	4	0.155462	1.13476	4	0.222801	1.16103	4	0.304177	1.57468	3	0.380662	1.32713	4	0.168097	1.25452	3	0.269259	1.14623	4	0.220219
33574	CN928980	1.73996	2	0.551368	0.957749	4	0.189355	0.778166	4	0.0787422	0.892778	4	0.172578	0.896771	4	0.201051	0.735804	4	0.112492	0.880331	4	0.26459	1.00732	4	0.081503
33585	CN928988	0.218504	2	0.0124517	0.264416	4	0.0597399	0.250403	4	0.0198781	0.239443	3	0.0286243	0.355498	4	0.037977	0.279626	4	0.0264026	0.310581	4	0.0244591	0.271283	2	0.0352523
33593	CN928992	0.245771	2	0.0129256	0.391917	4	0.0825592	0.295192	4	0.0095725	0.292692	4	0.0417234	0.242544	3	0.0653339	0.258311	3	0.0435262	0.208679	4	0.00650971	0.266327	4	0.042437
33603	CN928997	0.679039	2	0.0934441	0.726036	4	0.0520194	0.670174	4	0.0502704	0.667658	4	0.0898405	0.58151	4	0.0690699	0.449985	4	0.11003	0.350661	4	0.0564355	0.466172	4	0.0922149
33612	CN929003	0.584545	2	0.024751	0.626451	4	0.0979319	0.553762	4	0.0405269	0.540522	4	0.0469172	0.456788	4	0.0443781	0.439259	4	0.0565363	0.404362	4	0.0791645	0.488389	4	0.0426748
33615	CN929005	3.62139	2	0.537443	1.8313	4	0.228095	2.09123	3	0.134814	2.69971	4	0.329595	2.11507	4	0.200596	3.04305	3	0.236537	2.40996	4	0.323179	2.98806	4	0.668666
33625	CN929011	2.68079	2	1.16013	2.76724	4	0.300251	3.11902	4	0.278096	3.82259	4	0.222773	3.7942	3	0.476177	3.10117	3	0.35801	3.38668	4	0.253704	5.08447	4	0.949589
33627	CN929013	0.501165	2	0.135416	0.558233	4	0.0451438	0.717479	4	0.0495726	0.520311	4	0.0394435	0.741414	4	0.16032	0.579464	4	0.165763	0.5156	4	0.0509838	0.821698	3	0.223919
33634	CN929017	1.49044	2	0.0925368	1.46595	4	0.153306	1.13593	4	0.0326073	1.09726	4	0.186485	1.24616	3	0.257756	1.19273	3	0.182164	1.17666	3	0.349645	1.35062	4	0.177195
33637	EB111927	1.99357	1	#DIV/0!	3.73854	4	0.855604	5.40393	3	0.733522	5.30407	4	1.5666	2.10787	4	0.279282	3.53789	2	0.704065	4.08964	4	0.392138	3.43726	4	0.283174
33638	EB111928	4.08115	1	#DIV/0!	5.59875	4	1.03189	4.23534	4	0.478692	5.33543	2	0.212336	1.48674	4	0.392877	2.09821	4	0.217543	1.80821	4	0.107426	1.57574	4	0.4063
33642	EB111930	4.56639	2	1.53438	7.52679	3	2.18818	4.72212	4	0.994198	5.94122	4	0.927502	5.19619	4	1.05578	5.50688	3	0.530644	5.01554	4	0.518349	6.26519	4	1.07306
33648	CN929027	0.292776	2	0.00915925	0.435518	2	0.0692119	0.399514	2	0.0837619	0.38885	2	0.0346572	0.559439	3	0.0702409	0.624848	2	0.0965312	0.427128	4	0.0664227	0.726505	1	#DIV/0!
33649	CN929028	0.355742	1	#DIV/0!	0.433559	4	0.0926994	0.455018	4	0.0453832	0.600832	4	0.091841	0.653821	3	0.0234147	0.583801	3	0.163265	0.613419	4	0.0728503	0.438646	3	0.0495708
33650	CN929029	2.4084	2	0.362241	4.58098	4	0.839028	1.74106	4	0.0772242	1.51564	4	0.0867574	2.80443	4	0.859883	1.06482	3	0.0588274	1.0128	3	0.280616	1.14939	4	0.180833
33651	CN929030	0.28439	2	0.00346633	0.235858	3	0.0203641	0.388959	3	0.0463641	0.315446	3	0.0753853	0.310886	1	#DIV/0!	0.252306	2	0.0117781	0.302146	2	0.0816031	0.378485	3	0.0616977
33654	EB111932	26.7734	2	2.47378	29.6569	4	0.758483	33.6969	3	3.4495	30.8141	3	2.78405	32.8103	4	1.391	25.8786	2	0.395953	29.1594	3	1.90166	24.6928	2	2.92387
33656	CN929033	33.301	2	5.45787	35.3541	4	2.10134	33.234	4	1.87406	41.6072	4	6.47804	42.1213	4	4.66391	43.1674	3	6.33397	30.0808	3	3.54291	24.6716	4	2.68211
33664	CN929039	0.325018	2	0.021138	0.567106	4	0.0709998	0.39518	3	0.0149814	0.262119	3	0.0439417	0.274599	4	0.0139578	0.267057	3	0.0365177	0.316936	3	0.00844974	0.328652	4	0.0466363
33666	CN929041	0.311224	1	#DIV/0!	0.916795	4	0.0173161	1.00172	4	0.0912577	1.04972	4	0.112481	1.09993	4	0.137996	1.28187	4	0.136529	0.923254	3	0.221481	1.09627	4	0.297272
33671	CN929045	0.862032	2	0.229383	1.77669	4	0.150146	1.11654	4	0.136481	1.03917	4	0.0857186	1.41195	4	0.169177	0.655909	4	0.122064	0.284365	2	0.0023293	0.270376	2	0.0549206
33672	CN929046	1.05139	2	0.273949	0.955684	4	0.10871	0.820592	4	0.0765885	0.800909	4	0.062309	1.18071	4	0.152613	1.3545	4	0.233338	1.17384	4	0.0805107	1.38606	3	0.322272
33679	CN929052	0.543454	1	#DIV/0!	0.3038	4	0.0450918	0.331776	3	0.0368412	0.240286	4	0.0264976	0.370874	2	0.063177	0.34073	2	0.051081	0.291638	4	0.0252277	0.485216	4	0.0444028
33686	CN929057	0.434214	2	0.124986	0.744643	4	0.246861	0.575469	4	0.0736395	0.632419	4	0.106755	0.656249	4	0.17022	0.810481	4	0.195415	0.383497	3	0.0879582	0.670764	3	0.0997742
33695	EB111941	8.56811	2	2.61551	10.2253	4	1.6992	8.25345	4	0.553188	10.2118	4	3.58598	10.4912	4	0.655619	7.04107	4	1.02085	9.37333	3	0.861478	5.77878	4	1.25063
33706	EB111944	0.455621	2	0.0940432	0.689513	4	0.0947608	0.439327	4	0.0650853	0.505682	4	0.0644362	0.61202	3	0.114397	0.747521	3	0.254597	0.582288	4	0.12112	0.392978	4	0.083377
33719	CN929081	0.357724	2	0.188453	0.310459	4	0.0358246	0.316665	4	0.0500891	0.32663	4	0.0274555	0.329033	2	0.0873226	0.342428	4	0.0462158	0.306039	4	0.0499642	0.42795	3	0.116907
33724	CN929082	8.34635	2	1.16727	7.40621	4	0.81907	7.69886	4	0.373315	8.02516	4	0.48301	7.2245	3	1.39416	6.26071	4	1.0769	9.03783	4	1.85349	10.1295	3	0.370413
33732	CN929089	4.9887	2	0.397547	5.57961	4	0.594315	6.26768	4	0.455997	7.25868	4	0.241075	7.47651	4	0.383151	9.13498	4	1.40089	7.77266	4	1.495	7.5083	4	1.18639
33752	CN929105	5.86517	2	2.83831	10.6093	4	1.45359	6.24798	4	1.07185	6.67287	3	0.79316	4.89236	4	0.936101	6.21768	4	0.565827	5.86636	3	0.208472	4.23201	4	0.625286
33815	CN929151	0.316161	1	#DIV/0!	0.328777	3	0.035377	0.350569	4	0.0284503	0.384725	3	0.108639	0.346559	4	0.0664562	0.392704	2	0.00126539	0.420845	4	0.0442362	0.523847	3	0.2065
33854	CN929176	0.344245	1	#DIV/0!	0.370493	4	0.0188672	0.388856	4	0.0217763	0.340926	4	0.0294604	0.333298	3	0.0237743	0.393015	4	0.0652232	0.540276	3	0.112508	0.39489	4	0.0250212
33861	CN929181	0.354078	1	#DIV/0!	0.573115	4	0.0654818	0.65137	4	0.0404178	0.548986	3	0.134583	0.819366	4	0.112875	0.641448	4	0.0796203	0.498287	3	0.0720229	0.459371	3	0.134599
33862	CN929182	0.237028	2	0.0384142	0.40356	4	0.0199832	0.336007	4	0.0400986	0.280989	3	0.0513491	0.136728	3	0.00402548	0.220387	2	0.0103265	0.247053	4	0.0458083	0.238732	3	0.0178279
33876	CN929192	0.534831	2	0.00212197	0.869299	4	0.0728085	0.649568	3	0.0292876	0.498323	3	0.0777964	0.486326	4	0.0846772	0.488708	4	0.0715185	0.387378	3	0.0506019	0.564249	3	0.186104
33889	CN929198	0.327077	2	0.043262	0.300276	4	0.0267055	0.400143	4	0.0523252	0.374126	4	0.0413769	0.435567	3	0.0607842	0.455223	4	0.0511408	0.416539	3	0.0820411	0.352154	3	0.121917
34111	EB113279	0.277374	2	0.0477009	0.31981	4	0.0298963	0.270036	4	0.02346	0.266971	4	0.0277185	3.4753	4	1.88759	0.300104	4	0.0432683	0.297557	3	0.0379002	0.289582	3	0.0484087
34145	CN855074	0.914115	2	0.0141031	0.489577	4	0.0346523	0.294343	4	0.0559583	0.392366	4	0.0387186	0.47575	4	0.0138447	0.295882	4	0.0154332	0.284308	4	0.0442615	0.286848	2	0.0139947
34146	CN855075	1.18442	2	0.185009	0.913821	4	0.245841	1.01211	4	0.196272	0.789074	3	0.325698	7.82163	4	4.2083	0.729931	4	0.133303	0.921353	3	0.162227	0.713631	4	0.0992796
34219	CN855132	0.478323	2	0.108211	0.67918	4	0.0627365	0.485713	4	0.0159474	0.520023	4	0.0606956	0.542651	4	0.10602	0.48558	4	0.0871796	0.503672	4	0.0618594	0.652507	4	0.137039
36016	CN929200	0.675033	2	0.13752	0.852693	4	0.0955791	0.8113	4	0.0479378	0.768869	4	0.0608728	0.794543	4	0.0498982	0.67439	4	0.102637	0.620129	3	0.134837	0.657466	4	0.0553576
36030	CN929211	#DIV/0!	0	#DIV/0!	0.392674	2	0.0678967	0.44309	2	0.0318844	0.440736	2	0.0793227	1.33939	2	1.00802	0.594056	1	#DIV/0!	0.353742	2	0.0322377	0.564965	2	0.121042
36032	CN929213	0.721293	1	#DIV/0!	0.303696	2	0.00608155	0.283565	2	0.0140488	0.291307	3	0.0472433	0.349634	1	#DIV/0!	0.441073	3	0.0682299	0.458737	4	0.0434203	0.406568	4	0.0648949
36036	CN929215	#DIV/0!	0	#DIV/0!	0.349379	2	0.00823539	0.318069	2	0.00803117	0.257724	2	0.0133517	0.241758	2	0.0181956	0.256857	2	0.0329423	0.235436	2	0.052206	0.250968	1	#DIV/0!
36037	EB112010	#DIV/0!	0	#DIV/0!	2.62795	2	0.409572	4.11627	2	0.0923402	9.59585	2	0.251578	4.99245	2	0.146441	6.80142	2	0.158655	1.74574	2	0.159271	0.963931	2	0.31798
36039	CN929217	1.14198	2	0.255556	2.1481	2	0.0649172	1.24266	4	0.138217	1.36923	4	0.21597	1.26525	4	0.186806	1.59978	4	0.355629	1.27997	4	0.103287	2.12647	4	0.96912
36042	CN929219	#DIV/0!	0	#DIV/0!	0.834904	2	0.0942117	0.642823	2	0.0793867	0.820177	2	0.10725	0.467145	2	0.0107902	2.06026	1	#DIV/0!	0.555963	2	0.0153372	0.517851	2	0.124038
36061	CN929234	37.9033	1	#DIV/0!	34.8795	4	0.607281	45.8342	4	3.96272	46.3898	4	6.23848	34.7285	3	0.59358	44.9421	4	6.35587	33.2275	3	2.28308	31.6504	4	3.72988
36065	CN929236	0.743935	2	0.0793525	1.54496	4	0.480117	0.751477	4	0.0451302	0.955545	4	0.107331	0.875371	4	0.0674653	0.896802	4	0.20573	0.588158	4	0.0586804	0.463047	4	0.110054
36067	EB112019	1.55626	2	0.430556	0.970989	4	0.0632835	1.20415	4	0.157687	1.18852	4	0.221373	1.12119	4	0.1158	1.04785	4	0.176063	1.10894	3	0.328382	1.2816	4	0.0485723
36076	CN929242	2.42487	2	0.427988	2.91027	4	0.432876	2.62505	4	0.346119	2.28804	4	0.162337	2.35323	4	0.247216	2.94056	4	0.915714	1.594	4	0.475664	1.69928	4	0.333665
36090	EB112027	0.23007	1	#DIV/0!	0.166062	3	0.0233973	0.220184	3	0.0120714	0.237018	1	#DIV/0!	0.20264	2	0.00114096	0.297104	3	0.00627967	0.278634	3	0.0611235	0.231074	2	0.0228639
38237	CN855200	3.70498	2	0.268336	4.00709	4	0.611418	4.74155	4	0.532559	4.62959	3	0.230353	8.92366	4	1.40389	3.12681	4	0.78142	0.889961	4	0.191416	0.7524	4	0.103719
38284	CN855233	0.570281	2	0.00805357	0.444849	4	0.0563052	0.682789	4	0.127689	0.583737	4	0.0341904	0.814226	4	0.0215058	0.906409	4	0.154526	0.496626	4	0.0463403	0.5822	3	0.0113894
38297	CN855241	0.403293	2	0.137791	0.325694	4	0.0441382	0.407167	4	0.0887201	0.337701	4	0.0693519	0.411894	4	0.0931027	0.287776	4	0.0534814	0.420693	2	0.159803	0.329637	4	0.0314886
38316	CN855258	1.19738	2	0.172428	2.18926	4	0.410791	2.19251	4	0.228783	3.61059	4	0.894258	4.02943	4	1.00755	2.619	3	0.324606	2.91332	4	0.120883	2.70402	2	0.773067
38373	CN925821	0.840256	2	0.0256245	0.772739	4	0.164888	0.530893	3	0.0596321	0.744756	4	0.174662	0.975293	4	0.0553937	1.28283	4	0.224902	0.71687	4	0.128616	0.675997	3	0.265402
38375	CN925822	0.390168	2	0.104878	0.460489	4	0.0522418	0.387072	4	0.0456928	0.352406	4	0.0170002	0.266288	4	0.0444736	0.350119	4	0.0548319	0.258728	4	0.010738	0.258782	4	0.0402345
38376	CN925823	1.94929	2	0.293105	3.63151	3	0.540851	3.4368	4	0.453034	3.25059	4	0.674357	1.77544	4	0.360222	3.32393	3	0.779583	3.79478	4	0.486142	2.26535	3	0.431635
38378	CN925824	0.3437	2	0.0152677	0.285394	3	0.0405789	0.354611	4	0.0344311	0.300231	3	0.0503545	0.465815	4	0.0808675	0.610762	4	0.103544	0.349704	3	0.0510696	0.418921	3	0.108108
38395	CN925838	1.38068	2	0.391794	1.40211	4	0.193772	1.46235	4	0.0873419	1.6826	4	0.252644	1.06817	4	0.272941	2.1483	4	0.672565	1.7607	4	0.425872	1.32018	3	0.135442
38396	CN925839	1.60202	2	0.223436	1.25711	4	0.0472868	1.7075	2	0.0833344	2.48013	4	0.212031	1.66718	4	0.195356	2.23896	4	0.0834067	1.99433	3	0.144737	1.44748	4	0.0755365
38404	CN925845	0.206395	2	0.0287593	0.203605	3	0.0342293	0.236811	4	0.0360299	0.268458	2	0.00829429	0.260244	3	0.0616449	0.356215	2	0.0405067	0.211102	3	0.0323071	0.221373	2	0.0840161
38410	EB112856	0.423378	2	0.0729015	0.408024	4	0.0741174	0.349406	4	0.0475776	0.378346	4	0.0123155	0.520768	4	0.0313553	0.51579	3	0.0655567	0.56533	4	0.0810771	0.574203	4	0.141237
38419	CN925854	1.96078	2	0.477892	1.96128	4	0.542964	2.06217	4	0.287873	1.61423	3	0.169772	1.72109	4	0.278304	1.59442	4	0.324645	1.86307	4	0.194845	1.30173	3	0.253574
38428	CN925859	0.678873	2	0.0315102	0.497896	3	0.0649581	0.591728	4	0.0782786	0.630465	4	0.16016	0.492701	4	0.100146	0.616493	4	0.0580584	0.781257	4	0.128377	1.42603	3	0.481728
38430	CN925861	0.575296	1	#DIV/0!	1.13534	4	0.124549	0.979311	4	0.161043	1.759	4	0.447809	2.33129	4	0.759479	1.68624	3	0.487496	1.86239	4	0.372372	1.59356	2	0.212428
38435	CN925863	14.9534	1	#DIV/0!	14.1708	4	1.90227	15.8051	4	1.55769	17.1495	4	1.91819	15.858	4	4.19104	27.3356	4	2.01314	18.473	4	1.68295	11.7203	4	1.86731
38440	CN925868	0.200308	1	#DIV/0!	0.246746	2	0.078836	0.343798	1	#DIV/0!	0.289008	2	0.105106	0.367619	1	#DIV/0!	0.190467	1	#DIV/0!	#DIV/0!	0	#DIV/0!	0.201378	2	0.036369
38446	CN925871	0.500218	2	0.0624	0.645928	4	0.0751446	0.540456	4	0.0291162	0.748979	4	0.0200856	1.03692	2	0.109786	0.911405	3	0.176423	0.717234	4	0.0978082	0.520096	3	0.105613
38447	EB112869	1.82223	2	0.37958	1.98467	4	0.311214	2.3611	4	0.370768	1.99757	3	0.520423	2.2913	4	0.56671	3.51632	3	1.27886	1.99187	4	0.375612	2.7793	4	0.359255
38450	CN925872	0.520122	2	0.0949196	0.463701	3	0.0437236	0.517802	4	0.0716856	0.457822	3	0.0315372	0.694659	4	0.0768361	0.635322	4	0.0847142	0.444797	2	0.0786983	1.24058	3	0.619052
38452	EB112871	0.177059	2	0.0133172	0.230953	4	0.0399493	0.237429	4	0.034675	0.306765	3	0.0285075	0.222427	2	0.0469451	0.233683	2	0.0231783	0.29058	2	0.0756931	0.224055	3	0.0387455
38454	CN925875	1.51308	2	0.0849751	1.37478	4	0.0939325	1.38934	3	0.115403	1.17704	4	0.0585732	1.03307	3	0.0922911	1.09599	4	0.159598	1.26032	4	0.123699	3.14966	4	0.913081
38455	EB112872	0.238031	2	0.0140851	0.436469	4	0.064798	0.382886	4	0.0963606	0.322722	4	0.0337688	0.429257	4	0.0538892	0.398489	4	0.0715225	0.230737	4	0.0538404	0.281192	3	0.0246198
38456	CN925876	0.301409	2	0.0458325	0.377115	3	0.0366483	0.35512	4	0.0424129	0.283095	3	0.0278926	0.498618	3	0.0557673	0.452342	3	0.085792	0.359212	4	0.0533448	0.361569	2	0.0308788
38457	EB112873	0.64833	2	0.079118	1.05469	4	0.17897	0.681356	4	0.0636068	0.77124	4	0.153312	0.847407	4	0.149513	1.00325	4	0.26642	0.682535	4	0.0612559	0.266044	3	0.0415882
38472	CN925890	2.80762	2	0.380278	1.90767	4	0.0362097	2.13566	4	0.161422	1.98736	4	0.143377	1.93028	4	0.275657	1.69209	4	0.15086	1.90203	3	0.177137	2.35558	4	0.428178
38473	CN925891	#DIV/0!	0	#DIV/0!	0.561748	4	0.0345033	0.422856	3	0.0361789	0.605432	1	#DIV/0!	0.526348	4	0.0788658	0.61638	3	0.013124	0.506312	3	0.0424558	1.41659	4	0.439184
38481	CN925897	0.201548	1	#DIV/0!	#DIV/0!	0	#DIV/0!	#DIV/0!	0	#DIV/0!	0.165204	1	#DIV/0!	#DIV/0!	0	#DIV/0!	#DIV/0!	0	#DIV/0!	0.200787	1	#DIV/0!	#DIV/0!	0	#DIV/0!
38484	CN925900	#DIV/0!	0	#DIV/0!	1.32745	2	0.53315	2.18893	2	0.531983	1.6833	3	0.401768	3.12826	2	0.106537	5.68428	1	#DIV/0!	1.8634	2	0.101907	0.885714	2	0.115187
38485	CN925901	0.429878	2	0.124558	0.40654	2	0.120672	0.583212	4	0.0512466	#DIV/0!	0	#DIV/0!	0.487494	4	0.0902156	0.519645	4	0.0388219	0.473111	3	0.0731871	0.710971	3	0.271117
38487	EB112877	1.75579	2	0.651149	1.6612	4	0.386126	2.03469	4	0.0818869	2.59174	4	0.216511	2.37004	4	0.336955	2.42413	4	0.397306	2.1503	4	0.0749911	5.67997	4	1.79989
38491	CN925905	6.96984	2	2.6423	7.34598	3	0.187618	5.94958	4	0.377691	6.15481	4	0.853962	9.53644	4	2.28223	11.0263	4	3.34905	4.58282	4	0.920908	18.0392	4	8.41801
38496	CN925910	0.503812	2	0.106196	0.28492	4	0.0273013	0.326422	3	0.0622603	0.352929	4	0.0963475	0.484074	4	0.0598945	0.392008	4	0.082235	0.376266	4	0.0495761	0.378588	4	0.0943342
38502	CN925913	3.6882	2	0.0973959	4.51694	4	0.239224	4.92024	4	0.568522	4.49065	4	0.399041	4.48792	4	0.576885	2.67139	4	0.35907	3.84096	3	1.04895	2.74976	4	0.278195
38505	CN925915	0.338433	2	0.0213117	0.428428	4	0.0514847	0.389257	4	0.0427608	0.308017	3	0.0183455	0.383175	4	0.0318207	0.390418	4	0.0323002	0.430069	3	0.0331883	0.598314	4	0.108241
38509	EB112884	0.270528	2	0.0740487	0.230526	2	0.0284784	0.218062	3	0.013097	0.243971	1	#DIV/0!	0.290056	1	#DIV/0!	#DIV/0!	0	#DIV/0!	0.28361	3	0.0372928	0.386602	2	0.226128
38515	EB112887	1.64697	2	0.629352	2.04888	4	0.413159	2.38191	4	0.277484	3.07737	3	0.512092	1.83694	4	0.159639	2.91742	4	0.360357	2.8658	3	0.420282	2.86481	4	0.658331
38524	CN925928	0.871441	2	0.11722	1.4756	4	0.0918565	1.2763	4	0.243254	1.50967	4	0.10421	1.94353	4	0.349666	1.54924	4	0.0540226	1.33712	4	0.146125	2.02413	4	0.339136
38525	CN925929	#DIV/0!	0	#DIV/0!	0.21153	1	#DIV/0!	#DIV/0!	0	#DIV/0!	#DIV/0!	0	#DIV/0!	#DIV/0!	0	#DIV/0!	#DIV/0!	0	#DIV/0!	0.23843	1	#DIV/0!	#DIV/0!	0	#DIV/0!
38526	CN925930	3.33797	2	0.0430017	2.66876	3	0.41886	2.62127	4	0.464211	3.02726	4	0.494595	2.21995	4	0.17856	1.87322	4	0.267554	2.02552	4	0.149544	1.88647	4	0.30607
38529	CN925932	0.311399	2	0.0286806	0.500091	3	0.0943362	0.375006	4	0.0156656	0.361738	3	0.012366	0.34709	3	0.00962324	0.4042	4	0.0665123	0.422151	4	0.0206083	0.55585	3	0.172684
38696	EB112029	1.56267	2	0.164289	1.63998	4	0.341692	1.49911	4	0.0831607	1.82613	4	0.235337	2.1491	4	0.485146	2.47576	4	0.504664	1.79158	4	0.123408	1.7122	3	0.248121
38700	CN929259	0.398244	2	0.0705419	0.295583	4	0.0358191	0.329077	4	0.0246399	0.349686	4	0.0399463	0.34708	4	0.06823	0.397208	4	0.107717	0.349078	4	0.0656741	0.37661	4	0.0273254
38713	CN929269	0.527585	2	0.0878392	0.504752	4	0.0677395	0.412121	3	0.0752278	0.388973	4	0.0439763	0.33226	3	0.0380995	0.406801	4	0.0566443	0.428982	3	0.0420035	0.335306	4	0.0325712
38719	CN929275	0.305886	1	#DIV/0!	0.47728	3	0.0833256	0.549403	4	0.081279	0.519868	3	0.0703675	0.461151	3	0.0801028	0.845219	3	0.125712	0.293805	4	0.0229014	0.25682	1	#DIV/0!
38726	CN929280	#DIV/0!	0	#DIV/0!	0.742805	2	0.0224981	0.783408	1	#DIV/0!	0.937672	2	0.0167713	0.927752	2	0.0820497	0.982203	2	0.134958	0.762895	2	0.133953	1.1693	2	0.10455
38731	CN929284	2.43086	2	0.207948	1.68442	4	0.798125	2.9841	2	0.0514635	2.46551	2	0.910021	2.38525	3	1.04506	2.45687	2	0.0283175	1.33736	2	0.9996	3.19526	2	0.111311
38748	CN929294	0.859808	2	0.0556855	1.09075	4	0.171142	1.04273	4	0.054709	1.04468	4	0.163213	0.877372	4	0.0559797	1.16535	3	0.238043	1.04121	3	0.129628	1.97593	3	0.406561
38765	CN929305	0.537196	2	0.108317	1.04173	4	0.257929	1.33667	3	0.0782379	1.35751	4	0.411767	1.01688	4	0.184048	1.14267	3	0.223228	1.22717	4	0.162024	1.50877	3	0.372862
38793	CN861161	0.991063	2	0.181917	2.44875	4	0.19588	2.61199	4	0.234232	2.27351	4	0.303344	2.02606	3	0.177759	1.32417	4	0.175137	1.3836	4	0.184813	2.2606	4	0.618049
38798	EB115420	17.7887	1	#DIV/0!	4.91203	4	0.569502	3.73234	4	0.5003	6.8025	4	1.26683	12.2161	3	2.41353	21.0278	4	5.28231	10.1382	4	1.40584	14.4734	3	3.8676
38815	CN861178	0.273871	2	0.0264597	0.367123	4	0.0678761	0.401559	4	0.0656737	0.349372	4	0.0551462	0.331703	3	0.0898731	0.38725	3	0.0920948	0.378061	4	0.0686804	0.43523	3	0.0496148
38818	EB115426	0.388574	2	0.121584	0.33625	3	0.0475549	0.476369	3	0.102031	0.244805	4	0.0139212	0.193714	3	0.018227	0.180419	2	0.0156988	0.14722	3	0.0179477	0.211015	3	0.0768901
38821	CN861181	0.405753	2	0.0739727	0.815108	3	0.146518	0.647043	4	0.0541001	0.714877	3	0.063053	0.523732	3	0.0068742	0.450384	3	0.07293	0.363234	4	0.0193888	0.304958	3	0.0390824
38828	EB115590	0.427882	2	0.0474299	0.887917	3	0.11282	0.791312	4	0.0349866	1.1766	4	0.138771	2.17009	4	0.870543	0.926523	4	0.161249	0.580777	4	0.0692129	0.53836	4	0.169375
38830	CN861532	0.393857	2	0.0955576	0.419242	4	0.0614965	0.329957	4	0.0120772	0.48416	4	0.0795168	0.407158	4	0.0449324	0.462835	4	0.0872057	0.334568	4	0.0618792	0.386446	4	0.0523602
38845	CN861544	0.187588	2	0.0449608	0.169218	3	0.0197025	0.199604	3	0.011695	0.21704	2	0.0364569	0.333106	1	#DIV/0!	0.221231	3	0.042686	0.133428	2	0.0219136	0.305093	2	0.0711621
38857	CN861553	1.04322	2	0.205575	1.53193	4	0.24018	1.72324	3	0.351321	2.33325	4	0.445396	1.00317	4	0.13467	0.929312	3	0.0637651	0.785103	4	0.0759969	0.899291	3	0.242168
38871	EB115630	1.62108	2	0.254387	1.06302	4	0.140373	1.10467	4	0.0894501	1.13835	4	0.238398	1.03738	4	0.0951866	1.52132	4	0.202164	1.2798	4	0.345829	2.17032	4	0.417592
38889	EB115649	0.38089	2	0.0609333	0.237621	3	0.0392096	0.563321	4	0.11323	0.406309	4	0.0697627	0.353347	4	0.0482478	0.441089	3	0.0809411	0.319147	4	0.0730623	0.476539	4	0.0567401
38892	EB115648	2.31137	2	0.475665	0.883646	4	0.101531	0.744247	4	0.0268035	0.741377	4	0.0933438	0.582594	4	0.0399192	0.426794	4	0.035032	0.596002	4	0.0473993	1.49925	4	0.510162
38905	CN861685	0.230279	2	0.00725071	0.28784	4	0.0863055	0.214101	4	0.0105784	0.195343	4	0.0182278	0.177574	2	0.0101366	0.149902	3	0.00193614	0.209828	2	0.00312093	0.249408	3	0.014114
38923	CN861730	2.23301	2	0.0154137	2.32769	4	0.140363	2.87391	4	0.257742	3.31713	4	0.18567	6.10047	4	0.307471	4.48109	4	0.11804	1.69212	4	0.0902897	2.26754	3	0.423603
38930	CN861733	26.9246	2	4.62948	37.5461	4	1.99237	40.2595	4	4.23689	35.1879	4	5.27137	31.4765	4	2.72161	31.4397	4	4.51016	45.6104	4	7.78643	36.1201	4	6.41807
38931	CN861734	19.8019	2	0.622809	11.0564	4	2.99896	11.8621	4	1.29298	6.86527	4	1.76119	8.04861	4	1.80271	8.23699	4	2.69413	11.1667	4	1.45841	10.2126	4	2.77595
38932	CN861735	0.228726	1	#DIV/0!	0.353517	4	0.0413885	0.34464	3	0.0422823	0.32574	4	0.0459039	0.395077	4	0.0895237	0.369387	3	0.0595008	0.367565	2	0.00134502	0.539108	4	0.185707
38933	CN861736	1.50657	2	0.279247	1.30901	4	0.125935	1.27692	4	0.0951729	1.33501	3	0.359209	0.938814	4	0.0508184	1.465	3	0.185484	1.3434	4	0.0760707	2.27414	4	0.758218
38954	CN861750	0.262879	1	#DIV/0!	0.219444	4	0.0269135	0.205363	4	0.0158616	0.206601	4	0.0190563	0.181883	4	0.0184456	0.1972	4	0.0251037	0.210013	4	0.0188274	0.235053	3	0.0195236
38958	CN861753	0.280165	2	0.0443148	0.346176	3	0.0315608	0.37006	4	0.0265946	0.377226	3	0.00985453	0.164972	2	0.0232995	0.18243	1	#DIV/0!	0.142214	2	0.0282291	0.138378	2	0.00380931
38962	CN861756	2.43526	2	0.0654742	2.1858	4	0.400422	2.03018	3	0.377009	1.64791	4	0.247359	1.86904	4	0.34693	1.40002	3	0.330642	2.50452	4	0.256941	1.63947	3	0.477528
38975	EB115668	2.20063	2	0.284891	1.68823	4	0.137585	1.99522	4	0.114173	1.98517	4	0.238961	1.80097	4	0.387704	2.82322	3	0.957554	2.32678	4	0.35932	1.74587	4	0.453894
38980	CN861770	2.33536	2	0.383838	2.91646	4	0.860141	2.65422	4	0.366635	2.83583	2	1.29796	2.60171	4	0.43885	3.79059	3	0.786833	2.79378	3	0.828715	4.12528	4	1.62409
38985	EB115670	0.905283	2	0.148116	0.632579	4	0.100576	0.462079	4	0.0379871	0.370101	4	0.0455276	0.259745	4	0.0177598	0.370677	2	0.0109056	0.209987	4	0.033774	0.220451	3	0.0679789
40893	CN949578	0.887687	2	0.22999	0.861506	4	0.125695	0.710005	4	0.0419564	0.643438	4	0.0621452	0.573867	3	0.0193542	0.650721	4	0.0603763	0.971032	4	0.0529988	0.859228	4	0.15501
40911	CN949588	0.573189	2	0.1778	0.803372	4	0.0321119	0.834601	4	0.0576111	1.12978	4	0.158555	0.810725	4	0.179426	0.759292	3	0.118685	0.854924	3	0.207425	1.12708	4	0.275623
40936	EB110621	1.42489	2	0.478076	1.07182	4	0.0953311	1.03768	4	0.0972463	1.21103	4	0.213413	1.22303	4	0.151925	1.29773	3	0.0659439	1.40537	4	0.142138	3.7555	4	1.35319
40951	CN949607	28.7808	2	5.67398	33.9593	4	2.39595	35.3511	4	2.59555	42.4511	3	9.3941	49.6295	4	11.7835	33.05	4	2.3174	40.0129	3	7.92097	52.5787	4	20.7755
42272	CN855376	57.6769	2	17.2418	36.9956	3	3.63123	43.7751	3	10.7138	39.1923	3	8.03822	33.8554	3	0.579997	38.1933	2	7.1949	31.5378	4	1.67624	33.9902	3	2.66905
42282	CN855382	0.548497	2	0.0592815	0.55583	4	0.0917878	0.760838	4	0.0775594	0.592353	4	0.098142	0.509603	4	0.0332785	0.683226	4	0.141413	0.612505	4	0.0662314	0.633389	3	0.117556
42356	EB113401	0.229298	1	#DIV/0!	0.231837	3	0.0394922	0.194312	2	0.031436	0.208415	1	#DIV/0!	0.276054	3	0.0273334	#DIV/0!	0	#DIV/0!	0.208181	1	#DIV/0!	0.172553	2	0.0327941
42369	EB113405	2.89355	1	#DIV/0!	4.99836	4	1.34186	2.39853	4	0.171768	4.40404	3	1.13796	9.61173	2	1.73067	4.84631	4	0.288481	8.02627	3	1.49821	0.515187	2	0.0678624
42377	CN855455	31.0643	2	0.629948	30.406	4	3.80109	31.0415	4	2.76688	30.5848	4	3.243	26.3161	4	2.61962	26.3137	4	2.1748	45.4096	4	11.086	25.2561	4	1.88436
42381	CN855458	0.746424	2	0.0262091	0.338653	4	0.0703077	0.39274	4	0.0235054	0.393563	4	0.0310136	0.279311	4	0.011644	0.34767	4	0.0547231	0.37851	4	0.0427828	0.373076	3	0.0250373
42690	CN855529	0.343449	2	0.138243	0.391037	4	0.0613001	0.563039	4	0.0749622	0.486438	3	0.0854196	0.322145	3	0.0118429	0.211781	4	0.0202056	0.428757	4	0.0911783	0.688247	3	0.0846086
42739	CN855563	6.07089	2	0.0889136	5.64475	4	0.88986	6.51079	4	0.635938	7.09636	4	1.22477	6.0755	4	0.657315	7.96157	4	1.16771	6.81725	4	0.800092	4.62981	4	0.994844
42754	CN855576	23.5705	2	1.32899	23.3112	4	4.29468	28.3845	4	2.14637	27.1365	4	2.79514	21.1609	4	1.56969	23.815	4	2.17658	39.0657	4	10.4203	24.0995	3	8.8396
42845	CN855647	0.801689	2	0.059159	0.804458	4	0.14278	0.790222	4	0.0588729	0.725954	3	0.133814	0.771204	4	0.0757238	0.568379	4	0.050577	0.452268	4	0.111525	0.371216	3	0.0405086
42945	CN855720	0.427556	2	0.0785742	0.405296	4	0.0394192	0.539606	4	0.0675948	0.350868	4	0.0294811	0.383235	2	0.0402886	0.341403	4	0.0283598	0.472236	4	0.119185	0.335013	3	0.0229011
42986	CN855751	1.27801	2	0.461516	1.02059	4	0.198581	1.52596	4	0.102128	1.34788	4	0.127265	1.53851	4	0.112079	1.67951	4	0.121584	1.56208	4	0.283581	1.17166	3	0.568169
43007	CN855766	0.537041	2	0.0221511	0.468983	4	0.0353865	0.584206	3	0.080161	0.429488	4	0.0369632	0.465992	4	0.0716478	0.438647	4	0.0670971	0.501519	4	0.050158	0.456259	4	0.0681121
43022	CN855779	0.24043	2	0.0403346	0.208356	4	0.0218065	0.289165	4	0.0113428	0.292234	3	0.0178699	0.258397	4	0.0343237	0.351894	3	0.0492741	0.301276	4	0.0410602	0.343125	2	0.123323
43126	EB113529	0.191695	2	0.0196528	0.197073	4	0.0169435	0.187212	3	0.0141602	0.265636	1	#DIV/0!	0.259352	3	0.0305362	0.489906	3	0.0404308	0.663116	3	0.145901	0.490126	3	0.05574
43157	EB113535	0.90014	2	0.0431487	0.659252	4	0.087937	0.671659	4	0.088297	0.845418	3	0.160312	0.723541	4	0.0688983	0.75161	4	0.167053	0.851342	4	0.0685298	1.21471	4	0.225569
43159	CN855887	0.971686	2	0.14758	0.961229	3	0.212647	1.06308	4	0.18906	0.920923	4	0.166865	0.94389	4	0.0634352	1.27452	3	0.140289	1.1631	4	0.170659	1.17839	4	0.262881
43160	CN855888	0.543223	2	0.0411451	0.570499	4	0.0634537	0.423339	3	0.0617343	0.321245	2	0.0368362	0.344042	4	0.0359969	0.259274	4	0.0267642	0.468713	4	0.0277494	0.814647	4	0.154089
43229	CN855945	0.238064	2	0.00247175	0.205292	3	0.0219966	0.183413	3	0.0336195	0.189387	2	0.000980709	0.259621	4	0.0461404	0.246972	3	0.0253221	0.21595	3	0.0278243	0.262362	2	0.115747
43236	CN855951	0.404981	1	#DIV/0!	0.420033	4	0.0416712	0.494123	4	0.057558	0.447423	4	0.0723907	0.337223	4	0.0318387	0.438698	4	0.0360377	0.35326	3	0.071644	0.491714	4	0.0394662
43249	CN855962	1.0573	2	0.098375	1.07127	4	0.221091	0.777051	3	0.085325	1.05325	4	0.248728	0.809486	3	0.175759	0.957256	4	0.190595	0.70898	4	0.116743	1.05042	4	0.389988
[truncated: 13,988 more rows]
